# Supplementary material for: (1S,2R,3S,6S,7R)-3,7,11,11-Tetra­methyl-6,7-epoxybi­cyclo­[5.4.0]undecane-2-ol
Source: Acta Crystallogr Sect E Struct Rep Online. 2014 Apr 26;70(Pt 5):o595. doi: 10.1107/S1600536814008642 (PMC4011231; doi:10.1107/S1600536814008642)
Supplement: Supplementary file 1 [file e-70-0o595-sup1.cif]

##############################################################################
#                                                                            #
# This CIF contains the data in a paper accepted for publication in          #
# Acta Crystallographica Section E. It conforms to the requirements of       #
# Notes for Authors for Acta Crystallographica Section E, and has been       #
# peer reviewed under the auspices of the IUCr Commission on Journals.       #
#                                                                            #
# Full details of the Crystallographic Information File format               #
# are given in the paper "The Crystallographic Information File (CIF):       #
# a New Standard Archive File for Crystallography" by S. R. Hall, F. H.      #
# Allen and I. D. Brown [Acta Cryst. (1991), A47, 655-685].                  #
#                                                                            #
# The current version of the core CIF dictionary is obtainable from          #
# ftp://ftp.iucr.org/pub/cif_core.dic.                                       #
#                                                                            #
# Software is freely available for graphical display of the structure(s)     #
# in this CIF. For information consult the CIF software page                 #
# http://www.iucr.org/resources/cif/software.                                #
#                                                                            #
# This file may be used for bona fide research purposes within the           #
# scientific community so long as proper attribution is given to the journal # 
# article from which it was obtained.                                        #
#                                                                            #
##############################################################################
data_I
_audit_creation_method     SHELXL-97
_journal_date_recd_electronic     2014-04-14
_journal_date_accepted     2014-04-16
_journal_name_full     'Acta Crystallographica, Section E'
_journal_year     2014
_journal_volume     70
_journal_issue      5
_journal_page_first     o595
_journal_page_last     o595
_journal_paper_category     QO
_journal_paper_doi     10.1107/S1600536814008642
_journal_coeditor_code     BT6976
_publ_contact_author_name     'Dr Loubidi Mohamed'
_publ_contact_author_address
;
Laboratoire de Chimie des Substances Naturelles
"Unit\'e Associ\'e au CNRST (URAC16)"
Facult\'e des Sciences Semlalia,
BP 2390 Bd My Abdellah,
40000 Marrakech
Morocco
;
_publ_contact_author_email     'loubidim@gmail.com'
_publ_contact_author_fax     '0021224437408'
_publ_contact_author_phone     '0021224434649'
_publ_section_title
;\
(1<i>S</i>,2<i>R</i>,3<i>S</i>,6<i>S</i>,7<i>R</i>)-3,7,11,11-Tetramethyl-6,7-\
epoxybicyclo[5.4.0]undecane-2-ol
;
loop_
    _publ_author_name
    _publ_author_address
    'Loubidi, Mohamed'
;
Laboratoire de Chimie des Substances Naturelles
"Unit\'e Associ\'e au CNRST (URAC16)"
Facult\'e des Sciences Semlalia,
BP 2390 Bd My Abdellah,
40000 Marrakech
Morocco
;
    'Benharref, Ahmed'
;
Laboratoire de Chimie des Substances Naturelles
"Unit\'e Associ\'e au CNRST (URAC16)"
Facult\'e des Sciences Semlalia,
BP 2390 Bd My Abdellah,
40000 Marrakech
Morocco
;
    'El Ammari, Lahcen'
;
Laboratoire de Chimie du Solide Appliqu\'ee, Facult\'e des Sciences,
Universit\'e Mohammed V-Agdal, BP 1014,
Avenue Ibn Battouta, Rabat, Morocco
;
    'Saadi, Mohamed'
;
Laboratoire de Chimie du Solide Appliqu\'ee, Facult\'e des Sciences,
Universit\'e Mohammed V-Agdal, BP 1014,
Avenue Ibn Battouta, Rabat, Morocco
;
    'Berraho, Moha'
;
Laboratoire de Chimie des Substances Naturelles
"Unit\'e Associ\'e au CNRST (URAC16)"
Facult\'e des Sciences Semlalia,
BP 2390 Bd My Abdellah,
40000 Marrakech
Morocco
;
_database_code_depnum_ccdc_archive     'CCDC 997713'
_chemical_name_systematic
;\
(1<i>S</i>,2<i>R</i>,3<i>S</i>,6<i>S</i>,7<i>R</i>)-3,7,11,11-Tetramethyl-\
6,7-epoxybicyclo[5.4.0]undecane-2-ol
;
_chemical_name_common     ?
_chemical_formula_moiety     'C15 H26 O2'
_chemical_formula_sum     'C15 H26 O2'
_chemical_formula_iupac     'C15 H26 O2'
_chemical_formula_weight     238.36
_chemical_melting_point     ?
_symmetry_cell_setting     monoclinic
_symmetry_space_group_name_H-M     'P 21'
_symmetry_space_group_name_Hall     'P 2yb'
loop_
    _symmetry_equiv_pos_as_xyz
    'x, y, z'
    '-x, y+1/2, -z'
_cell_length_a     5.9617(10)
_cell_length_b     12.068(2)
_cell_length_c     9.5909(15)
_cell_angle_alpha     90.00
_cell_angle_beta     95.789(8)
_cell_angle_gamma     90.00
_cell_volume     686.48(19)
_cell_formula_units_Z     2
_cell_measurement_reflns_used     3036
_cell_measurement_theta_min     2.7
_cell_measurement_theta_max     27.1
_cell_measurement_temperature     298(2)
_exptl_crystal_description     needle
_exptl_crystal_colour     colourless
_exptl_crystal_size_max     0.38
_exptl_crystal_size_mid     0.11
_exptl_crystal_size_min     0.10
_exptl_crystal_density_diffrn     1.153
_exptl_crystal_density_meas     ?
_exptl_crystal_density_method     'not measured'
_exptl_crystal_F_000     264
_exptl_absorpt_coefficient_mu     0.074
_exptl_absorpt_correction_type     none
_exptl_absorpt_process_details     ?
_exptl_absorpt_correction_T_min     .
_exptl_absorpt_correction_T_max     .
_exptl_special_details     ?
_diffrn_ambient_temperature     298(2)
_diffrn_radiation_type     MoK\a
_diffrn_radiation_wavelength     0.71073
_diffrn_radiation_source     'fine-focus sealed tube'
_diffrn_radiation_monochromator     graphite
_diffrn_measurement_device_type     'Bruker X8 APEX'
_diffrn_measurement_method     '\f and \w scans'
_diffrn_reflns_number     11541
_diffrn_reflns_av_R_equivalents     0.0308
_diffrn_reflns_av_sigmaI/netI     0.0265
_diffrn_reflns_theta_min     2.72
_diffrn_reflns_theta_max     27.10
_diffrn_reflns_theta_full     27.10
_diffrn_measured_fraction_theta_max     0.999
_diffrn_measured_fraction_theta_full     0.999
_diffrn_reflns_limit_h_min     -7
_diffrn_reflns_limit_h_max     7
_diffrn_reflns_limit_k_min     -15
_diffrn_reflns_limit_k_max     15
_diffrn_reflns_limit_l_min     -11
_diffrn_reflns_limit_l_max     12
_refine_special_details
;
Refinement of <i>F</i>^2^ against ALL reflections. The weighted <i>R</i>-factor
<i>wR</i> and goodness of fit <i>S</i> are based on <i>F</i>^2^, conventional
<i>R</i>-factors <i>R</i> are based on <i>F</i>, with <i>F</i> set to zero for
negative <i>F</i>^2^. The threshold expression of <i>F</i>^2^ >
\s(<i>F</i>^2^) is used only for calculating <i>R</i>-factors(gt) <i>etc</i>.
and is not relevant to the choice of reflections for refinement.
<i>R</i>-factors based on <i>F</i>^2^ are statistically about twice as large
as those based on <i>F</i>, and <i>R</i>- factors based on ALL data will be
even larger.
;
_reflns_number_total     3036
_reflns_number_gt     2698
_reflns_threshold_expression     I>2\s(I)
_refine_ls_structure_factor_coef     Fsqd
_refine_ls_matrix_type     full
_refine_ls_R_factor_all     0.0524
_refine_ls_R_factor_gt     0.0454
_refine_ls_wR_factor_gt     0.1252
_refine_ls_wR_factor_ref     0.1312
_refine_ls_goodness_of_fit_ref     1.063
_refine_ls_restrained_S_all     1.063
_refine_ls_number_reflns     3036
_refine_ls_number_parameters     162
_refine_ls_number_restraints     1
_refine_ls_hydrogen_treatment     mixed
_refine_ls_weighting_scheme     calc
_refine_ls_weighting_details
         'calc w=1/[\s^2^(Fo^2^)+(0.0862P)^2^+0.0329P] where P=(Fo^2^+2Fc^2^)/3'
_atom_sites_solution_hydrogens     geom
_atom_sites_solution_primary     direct
_atom_sites_solution_secondary     difmap
_refine_ls_shift/su_max     0.000
_refine_ls_shift/su_mean     0.000
_refine_diff_density_max     0.344
_refine_diff_density_min     -0.164
_refine_ls_extinction_method     none
loop_
    _atom_type_symbol
    _atom_type_description
    _atom_type_scat_dispersion_real
    _atom_type_scat_dispersion_imag
    _atom_type_scat_source
    'C' 'C' 0.0033 0.0016
                         'International Tables Vol C Tables 4.2.6.8 and 6.1.1.4'
    'H' 'H' 0.0000 0.0000
                         'International Tables Vol C Tables 4.2.6.8 and 6.1.1.4'
    'O' 'O' 0.0106 0.0060
                         'International Tables Vol C Tables 4.2.6.8 and 6.1.1.4'
_computing_data_collection     'APEX2 (Bruker, 2009)'
_computing_cell_refinement     'SAINT (Bruker, 2009)'
_computing_data_reduction     'SAINT (Bruker, 2009)'
_computing_structure_solution     'SHELXS97 (Sheldrick, 2008)'
_computing_structure_refinement     'SHELXL97 (Sheldrick, 2008)'
_computing_molecular_graphics     'ORTEP-3 for Windows (Farrugia, 2012)'
_computing_publication_material
                               'PLATON (Spek, 2009) and publCIF (Westrip, 2010)'
loop_
    _atom_site_type_symbol
    _atom_site_label
    _atom_site_fract_x
    _atom_site_fract_y
    _atom_site_fract_z
    _atom_site_U_iso_or_equiv
    _atom_site_adp_type
    _atom_site_calc_flag
    _atom_site_refinement_flags
    _atom_site_occupancy
    _atom_site_symmetry_multiplicity
    _atom_site_disorder_assembly
    _atom_site_disorder_group
    C C2 0.0588(3) 0.50820(14) 0.02419(18) 0.0314(4) Uani d . 1 1 . .
    H H2 0.1734 0.5611 0.0000 0.038 Uiso calc R 1 1 . .
    C C4 0.2591(3) 0.37310(19) -0.11371(19) 0.0453(5) Uani d . 1 1 . .
    H H4A 0.3279 0.4210 -0.1786 0.054 Uiso calc R 1 1 . .
    H H4B 0.2399 0.3005 -0.1567 0.054 Uiso calc R 1 1 . .
    C C9 0.3831(5) 0.3909(3) 0.4739(2) 0.0657(7) Uani d . 1 1 . .
    H H9A 0.5201 0.3606 0.5226 0.079 Uiso calc R 1 1 . .
    H H9B 0.2942 0.4216 0.5439 0.079 Uiso calc R 1 1 . .
    H H11 -0.153(4) 0.608(2) -0.012(3) 0.051(8) Uiso d . 1 1 . .
    C C1 0.1382(3) 0.45493(13) 0.16735(17) 0.0289(3) Uani d . 1 1 . .
    H H1 0.0019 0.4272 0.2047 0.035 Uiso calc R 1 1 . .
    C C3 0.0279(3) 0.41938(15) -0.09006(19) 0.0372(4) Uani d . 1 1 . .
    H H3 -0.0630 0.3592 -0.0565 0.045 Uiso calc R 1 1 . .
    C C5 0.4180(3) 0.36301(17) 0.02114(19) 0.0395(4) Uani d . 1 1 . .
    H H5A 0.5132 0.2982 0.0162 0.047 Uiso calc R 1 1 . .
    H H5B 0.5143 0.4279 0.0323 0.047 Uiso calc R 1 1 . .
    C C6 0.2821(3) 0.35300(14) 0.14433(17) 0.0304(3) Uani d . 1 1 . .
    C C7 0.3361(3) 0.27224(16) 0.2586(2) 0.0412(4) Uani d . 1 1 . .
    C C8 0.2506(4) 0.2968(2) 0.3985(2) 0.0545(6) Uani d . 1 1 . .
    H H8A 0.2637 0.2308 0.4564 0.065 Uiso calc R 1 1 . .
    H H8B 0.0925 0.3170 0.3840 0.065 Uiso calc R 1 1 . .
    C C10 0.4472(4) 0.4851(2) 0.3774(2) 0.0531(6) Uani d . 1 1 . .
    H H10A 0.5572 0.4567 0.3186 0.064 Uiso calc R 1 1 . .
    H H10B 0.5204 0.5431 0.4355 0.064 Uiso calc R 1 1 . .
    C C11 0.2506(3) 0.53852(15) 0.28073(19) 0.0372(4) Uani d . 1 1 . .
    C C12 0.5456(4) 0.2016(2) 0.2643(3) 0.0612(6) Uani d . 1 1 . .
    H H12A 0.5204 0.1334 0.3119 0.092 Uiso calc R 1 1 . .
    H H12B 0.6694 0.2405 0.3140 0.092 Uiso calc R 1 1 . .
    H H12C 0.5803 0.1859 0.1708 0.092 Uiso calc R 1 1 . .
    C C13 -0.0927(4) 0.4641(2) -0.2266(2) 0.0575(6) Uani d . 1 1 . .
    H H13A -0.0141 0.5281 -0.2558 0.086 Uiso calc R 1 1 . .
    H H13B -0.2443 0.4842 -0.2120 0.086 Uiso calc R 1 1 . .
    H H13C -0.0954 0.4080 -0.2977 0.086 Uiso calc R 1 1 . .
    C C14 0.3584(4) 0.64005(19) 0.2140(3) 0.0574(6) Uani d . 1 1 . .
    H H14A 0.2429 0.6824 0.1611 0.086 Uiso calc R 1 1 . .
    H H14B 0.4661 0.6150 0.1529 0.086 Uiso calc R 1 1 . .
    H H14C 0.4329 0.6856 0.2865 0.086 Uiso calc R 1 1 . .
    C C15 0.0719(4) 0.5824(2) 0.3696(3) 0.0636(7) Uani d . 1 1 . .
    H H15A 0.1416 0.6300 0.4416 0.095 Uiso calc R 1 1 . .
    H H15B 0.0005 0.5214 0.4118 0.095 Uiso calc R 1 1 . .
    H H15C -0.0391 0.6235 0.3113 0.095 Uiso calc R 1 1 . .
    O O1 -0.1435(2) 0.56718(13) 0.04280(17) 0.0465(4) Uani d . 1 1 . .
    O O2 0.1605(2) 0.24617(10) 0.14695(15) 0.0414(3) Uani d . 1 1 . .
loop_
    _atom_site_aniso_label
    _atom_site_aniso_U_11
    _atom_site_aniso_U_22
    _atom_site_aniso_U_33
    _atom_site_aniso_U_12
    _atom_site_aniso_U_13
    _atom_site_aniso_U_23
    C2 0.0338(8) 0.0274(8) 0.0338(9) -0.0005(7) 0.0068(6) 0.0023(7)
    C4 0.0540(11) 0.0512(12) 0.0321(9) 0.0069(9) 0.0119(8) -0.0066(8)
    C9 0.0770(16) 0.0825(18) 0.0347(11) 0.0019(14) -0.0090(10) 0.0007(12)
    C1 0.0297(7) 0.0277(7) 0.0300(8) -0.0025(6) 0.0062(6) -0.0001(6)
    C3 0.0429(10) 0.0379(9) 0.0304(9) -0.0010(7) 0.0020(7) -0.0009(7)
    C5 0.0379(9) 0.0398(9) 0.0419(10) 0.0050(8) 0.0100(7) -0.0051(8)
    C6 0.0321(7) 0.0265(7) 0.0317(8) -0.0036(6) -0.0003(6) -0.0027(7)
    C7 0.0462(10) 0.0351(10) 0.0403(10) -0.0033(8) -0.0060(8) 0.0039(8)
    C8 0.0599(13) 0.0623(14) 0.0407(11) -0.0036(11) 0.0022(9) 0.0197(10)
    C10 0.0487(11) 0.0572(14) 0.0514(13) -0.0088(9) -0.0045(9) -0.0138(10)
    C11 0.0398(9) 0.0374(9) 0.0347(9) -0.0056(7) 0.0052(7) -0.0098(7)
    C12 0.0595(14) 0.0520(13) 0.0681(15) 0.0150(11) -0.0130(11) 0.0080(11)
    C13 0.0698(14) 0.0646(14) 0.0352(11) 0.0089(12) -0.0088(9) -0.0009(10)
    C14 0.0689(14) 0.0398(11) 0.0640(14) -0.0125(11) 0.0086(11) -0.0075(10)
    C15 0.0596(13) 0.0766(17) 0.0561(14) 0.0007(12) 0.0141(11) -0.0262(13)
    O1 0.0504(8) 0.0417(8) 0.0490(9) 0.0166(6) 0.0121(6) 0.0105(7)
    O2 0.0490(8) 0.0270(6) 0.0459(7) -0.0068(5) -0.0067(6) 0.0019(6)
_geom_special_details
;
All s.u.'s (except the s.u. in the dihedral angle between two l.s. planes) are
estimated using the full covariance matrix. The cell s.u.'s are taken into
account individually in the estimation of s.u.'s in distances, angles and
torsion angles; correlations between s.u.'s in cell parameters are only used
when they are defined by crystal symmetry. An approximate (isotropic)
treatment of cell s.u.'s is used for estimating s.u.'s involving l.s. planes.
;
loop_
    _geom_bond_atom_site_label_1
    _geom_bond_atom_site_label_2
    _geom_bond_site_symmetry_2
    _geom_bond_distance
    _geom_bond_publ_flag
    C2 O1 . 1.427(2) ?
    C2 C3 . 1.531(2) ?
    C2 C1 . 1.546(2) ?
    C2 H2 . 0.9800 ?
    C4 C3 . 1.526(3) ?
    C4 C5 . 1.529(3) ?
    C4 H4A . 0.9700 ?
    C4 H4B . 0.9700 ?
    C9 C8 . 1.523(4) ?
    C9 C10 . 1.539(4) ?
    C9 H9A . 0.9700 ?
    C9 H9B . 0.9700 ?
    C1 C6 . 1.528(2) ?
    C1 C11 . 1.582(2) ?
    C1 H1 . 0.9800 ?
    C3 C13 . 1.527(3) ?
    C3 H3 . 0.9800 ?
    C5 C6 . 1.503(2) ?
    C5 H5A . 0.9700 ?
    C5 H5B . 0.9700 ?
    C6 C7 . 1.478(3) ?
    C6 O2 . 1.481(2) ?
    C7 O2 . 1.455(2) ?
    C7 C12 . 1.508(3) ?
    C7 C8 . 1.512(3) ?
    C8 H8A . 0.9700 ?
    C8 H8B . 0.9700 ?
    C10 C11 . 1.558(3) ?
    C10 H10A . 0.9700 ?
    C10 H10B . 0.9700 ?
    C11 C15 . 1.525(3) ?
    C11 C14 . 1.552(3) ?
    C12 H12A . 0.9600 ?
    C12 H12B . 0.9600 ?
    C12 H12C . 0.9600 ?
    C13 H13A . 0.9600 ?
    C13 H13B . 0.9600 ?
    C13 H13C . 0.9600 ?
    C14 H14A . 0.9600 ?
    C14 H14B . 0.9600 ?
    C14 H14C . 0.9600 ?
    C15 H15A . 0.9600 ?
    C15 H15B . 0.9600 ?
    C15 H15C . 0.9600 ?
    O1 H11 . 0.72(3) ?
loop_
    _geom_angle_atom_site_label_1
    _geom_angle_atom_site_label_2
    _geom_angle_atom_site_label_3
    _geom_angle_site_symmetry_1
    _geom_angle_site_symmetry_3
    _geom_angle
    _geom_angle_publ_flag
    O1 C2 C3 . . 113.36(15) ?
    O1 C2 C1 . . 106.45(14) ?
    C3 C2 C1 . . 110.40(13) ?
    O1 C2 H2 . . 108.8 ?
    C3 C2 H2 . . 108.8 ?
    C1 C2 H2 . . 108.8 ?
    C3 C4 C5 . . 113.30(14) ?
    C3 C4 H4A . . 108.9 ?
    C5 C4 H4A . . 108.9 ?
    C3 C4 H4B . . 108.9 ?
    C5 C4 H4B . . 108.9 ?
    H4A C4 H4B . . 107.7 ?
    C8 C9 C10 . . 114.41(18) ?
    C8 C9 H9A . . 108.7 ?
    C10 C9 H9A . . 108.7 ?
    C8 C9 H9B . . 108.7 ?
    C10 C9 H9B . . 108.7 ?
    H9A C9 H9B . . 107.6 ?
    C6 C1 C2 . . 109.41(13) ?
    C6 C1 C11 . . 114.05(14) ?
    C2 C1 C11 . . 114.57(14) ?
    C6 C1 H1 . . 106.0 ?
    C2 C1 H1 . . 106.0 ?
    C11 C1 H1 . . 106.0 ?
    C4 C3 C13 . . 110.86(16) ?
    C4 C3 C2 . . 108.51(15) ?
    C13 C3 C2 . . 112.26(17) ?
    C4 C3 H3 . . 108.4 ?
    C13 C3 H3 . . 108.4 ?
    C2 C3 H3 . . 108.4 ?
    C6 C5 C4 . . 109.51(14) ?
    C6 C5 H5A . . 109.8 ?
    C4 C5 H5A . . 109.8 ?
    C6 C5 H5B . . 109.8 ?
    C4 C5 H5B . . 109.8 ?
    H5A C5 H5B . . 108.2 ?
    C7 C6 O2 . . 58.92(11) ?
    C7 C6 C5 . . 122.77(16) ?
    O2 C6 C5 . . 112.77(14) ?
    C7 C6 C1 . . 120.48(15) ?
    O2 C6 C1 . . 114.54(12) ?
    C5 C6 C1 . . 113.81(14) ?
    O2 C7 C6 . . 60.64(11) ?
    O2 C7 C12 . . 115.87(18) ?
    C6 C7 C12 . . 121.17(19) ?
    O2 C7 C8 . . 114.42(17) ?
    C6 C7 C8 . . 117.44(17) ?
    C12 C7 C8 . . 115.52(19) ?
    C7 C8 C9 . . 111.26(19) ?
    C7 C8 H8A . . 109.4 ?
    C9 C8 H8A . . 109.4 ?
    C7 C8 H8B . . 109.4 ?
    C9 C8 H8B . . 109.4 ?
    H8A C8 H8B . . 108.0 ?
    C9 C10 C11 . . 116.50(19) ?
    C9 C10 H10A . . 108.2 ?
    C11 C10 H10A . . 108.2 ?
    C9 C10 H10B . . 108.2 ?
    C11 C10 H10B . . 108.2 ?
    H10A C10 H10B . . 107.3 ?
    C15 C11 C14 . . 107.35(18) ?
    C15 C11 C10 . . 109.69(18) ?
    C14 C11 C10 . . 104.72(17) ?
    C15 C11 C1 . . 109.53(15) ?
    C14 C11 C1 . . 112.59(15) ?
    C10 C11 C1 . . 112.74(15) ?
    C7 C12 H12A . . 109.5 ?
    C7 C12 H12B . . 109.5 ?
    H12A C12 H12B . . 109.5 ?
    C7 C12 H12C . . 109.5 ?
    H12A C12 H12C . . 109.5 ?
    H12B C12 H12C . . 109.5 ?
    C3 C13 H13A . . 109.5 ?
    C3 C13 H13B . . 109.5 ?
    H13A C13 H13B . . 109.5 ?
    C3 C13 H13C . . 109.5 ?
    H13A C13 H13C . . 109.5 ?
    H13B C13 H13C . . 109.5 ?
    C11 C14 H14A . . 109.5 ?
    C11 C14 H14B . . 109.5 ?
    H14A C14 H14B . . 109.5 ?
    C11 C14 H14C . . 109.5 ?
    H14A C14 H14C . . 109.5 ?
    H14B C14 H14C . . 109.5 ?
    C11 C15 H15A . . 109.5 ?
    C11 C15 H15B . . 109.5 ?
    H15A C15 H15B . . 109.5 ?
    C11 C15 H15C . . 109.5 ?
    H15A C15 H15C . . 109.5 ?
    H15B C15 H15C . . 109.5 ?
    C2 O1 H11 . . 105(2) ?
    C7 O2 C6 . . 60.45(11) ?
loop_
    _geom_hbond_atom_site_label_D
    _geom_hbond_atom_site_label_H
    _geom_hbond_atom_site_label_A
    _geom_hbond_site_symmetry_A
    _geom_hbond_distance_DH
    _geom_hbond_distance_HA
    _geom_hbond_distance_DA
    _geom_hbond_angle_DHA
    O1 H11 O2 2_555 0.72(3) 2.11(3) 2.820(2) 171(3)
_iucr_refine_instructions_details
;
TITL el14-d103_drx7-hb2h6_a in P 1 21 1
CELL  0.71073   5.9617  12.0676   9.5909   90.000   95.789   90.000
ZERR     2.00   0.0010   0.0020   0.0015    0.000    0.008    0.000
LATT  -1
SYMM  - X, 1/2 + Y, - Z
SFAC  C    H    O
UNIT  30   52   4
MERG   2
OMIT     0   0   1
SHEL   40  0.78
FMAP   2
PLAN   20
ACTA
BOND   $H
L.S.  10
WGHT    0.086200    0.032900
FVAR       1.11136
C2    1    0.058793    0.508201    0.024192    11.00000    0.03376    0.02737 =
         0.03381    0.00231    0.00676   -0.00048
AFIX  13
H2    2    0.173399    0.561104   -0.000034    11.00000   -1.20000
AFIX   0
C4    1    0.259128    0.373101   -0.113706    11.00000    0.05399    0.05124 =
         0.03210   -0.00663    0.01192    0.00695
AFIX  23
H4A   2    0.327913    0.420990   -0.178593    11.00000   -1.20000
H4B   2    0.239928    0.300514   -0.156701    11.00000   -1.20000
AFIX   0
C9    1    0.383142    0.390854    0.473932    11.00000    0.07701    0.08252 =
         0.03466    0.00068   -0.00904    0.00188
AFIX  23
H9A   2    0.520088    0.360637    0.522649    11.00000   -1.20000
H9B   2    0.294234    0.421560    0.543942    11.00000   -1.20000
AFIX   0
H11   2   -0.152996    0.608252   -0.011603    11.00000    0.05135
MOLE    1
C1    1    0.138215    0.454931    0.167351    11.00000    0.02972    0.02768 =
         0.03000   -0.00008    0.00615   -0.00246
AFIX  13
H1    2    0.001867    0.427166    0.204739    11.00000   -1.20000
AFIX   0
C3    1    0.027876    0.419383   -0.090056    11.00000    0.04290    0.03790 =
         0.03036   -0.00094    0.00201   -0.00101
AFIX  13
H3    2   -0.063015    0.359153   -0.056534    11.00000   -1.20000
AFIX   0
C5    1    0.418033    0.363012    0.021144    11.00000    0.03787    0.03985 =
         0.04187   -0.00507    0.01001    0.00496
AFIX  23
H5A   2    0.513219    0.298230    0.016176    11.00000   -1.20000
H5B   2    0.514334    0.427852    0.032281    11.00000   -1.20000
AFIX   0
C6    1    0.282088    0.353003    0.144329    11.00000    0.03210    0.02651 =
         0.03173   -0.00270   -0.00028   -0.00360
C7    1    0.336150    0.272238    0.258620    11.00000    0.04621    0.03512 =
         0.04025    0.00392   -0.00601   -0.00327
C8    1    0.250610    0.296840    0.398485    11.00000    0.05994    0.06225 =
         0.04068    0.01973    0.00217   -0.00364
AFIX  23
H8A   2    0.263745    0.230807    0.456403    11.00000   -1.20000
H8B   2    0.092456    0.316968    0.383971    11.00000   -1.20000
AFIX   0
C10   1    0.447166    0.485147    0.377412    11.00000    0.04871    0.05722 =
         0.05140   -0.01384   -0.00448   -0.00882
AFIX  23
H10A  2    0.557153    0.456721    0.318559    11.00000   -1.20000
H10B  2    0.520371    0.543083    0.435530    11.00000   -1.20000
AFIX   0
C11   1    0.250623    0.538519    0.280731    11.00000    0.03976    0.03736 =
         0.03473   -0.00981    0.00520   -0.00561
C12   1    0.545592    0.201568    0.264345    11.00000    0.05951    0.05198 =
         0.06814    0.00798   -0.01297    0.01496
AFIX 137
H12A  2    0.520382    0.133363    0.311868    11.00000   -1.50000
H12B  2    0.669375    0.240511    0.314034    11.00000   -1.50000
H12C  2    0.580307    0.185857    0.170775    11.00000   -1.50000
AFIX   0
C13   1   -0.092697    0.464069   -0.226556    11.00000    0.06976    0.06458 =
         0.03524   -0.00089   -0.00880    0.00888
AFIX 137
H13A  2   -0.014106    0.528088   -0.255807    11.00000   -1.50000
H13B  2   -0.244349    0.484218   -0.211970    11.00000   -1.50000
H13C  2   -0.095442    0.407995   -0.297709    11.00000   -1.50000
AFIX   0
C14   1    0.358418    0.640050    0.213952    11.00000    0.06890    0.03979 =
         0.06405   -0.00748    0.00865   -0.01248
AFIX 137
H14A  2    0.242937    0.682362    0.161058    11.00000   -1.50000
H14B  2    0.466101    0.615011    0.152942    11.00000   -1.50000
H14C  2    0.432910    0.685596    0.286539    11.00000   -1.50000
AFIX   0
C15   1    0.071855    0.582434    0.369604    11.00000    0.05963    0.07661 =
         0.05611   -0.02621    0.01409    0.00069
AFIX 137
H15A  2    0.141631    0.629991    0.441628    11.00000   -1.50000
H15B  2    0.000526    0.521417    0.411810    11.00000   -1.50000
H15C  2   -0.039107    0.623536    0.311309    11.00000   -1.50000
AFIX   0
O1    3   -0.143478    0.567176    0.042796    11.00000    0.05039    0.04170 =
         0.04900    0.01049    0.01211    0.01657
O2    3    0.160455    0.246166    0.146946    11.00000    0.04902    0.02699 =
         0.04591    0.00192   -0.00668   -0.00678
HKLF 4
REM  el14-d103_drx7-hb2h6_a in P 1 21 1
REM R1 =  0.0454 for   2698 Fo > 4sig(Fo)  and  0.0524 for all   3036 data
REM    162 parameters refined using      1 restraints
END
WGHT      0.0860      0.0338
REM Highest difference peak  0.344,  deepest hole -0.164,  1-sigma level  0.040
Q1    1   0.4659  0.5642  0.2671  11.00000  0.05    0.34
Q2    1   0.0887  0.6440  0.2742  11.00000  0.05    0.34
Q3    1   0.1870  0.4843  0.4369  11.00000  0.05    0.32
Q4    1   0.1975  0.4061  0.1551  11.00000  0.05    0.20
Q5    1   0.0400  0.4612 -0.0309  11.00000  0.05    0.20
Q6    1   0.0938  0.4804  0.0959  11.00000  0.05    0.18
Q7    1   0.1929  0.5009  0.2240  11.00000  0.05    0.18
Q8    1   0.1482  0.3959 -0.0927  11.00000  0.05    0.17
Q9    1   0.3448  0.3326  0.2149  11.00000  0.05    0.15
Q10   1  -0.0181  0.4461 -0.1562  11.00000  0.05    0.14
Q11   1   0.2723  0.3634 -0.1446  11.00000  0.05    0.13
Q12   1   0.2933  0.2826  0.3315  11.00000  0.05    0.13
Q13   1   0.3740  0.3633  0.1011  11.00000  0.05    0.12
Q14   1   0.1352  0.5358  0.0105  11.00000  0.05    0.12
Q15   1   0.3149  0.5802  0.2631  11.00000  0.05    0.12
Q16   1   0.1980  0.2983  0.1078  11.00000  0.05    0.12
Q17   1   0.1637  0.5432  0.3122  11.00000  0.05    0.12
Q18   1   0.3488  0.3863 -0.0608  11.00000  0.05    0.12
Q19   1  -0.1979  0.5447  0.0931  11.00000  0.05    0.12
Q20   1   0.6767  0.2304  0.2173  11.00000  0.05    0.12
;
