# Supplementary material for: (1S,2R,3S,6S,7R)-3,7,11,11-Tetra­methyl-6,7-epoxybi­cyclo­[5.4.0]undecane-2-ol
Source: Acta Crystallogr Sect E Struct Rep Online. 2014 Apr 26;70(Pt 5):o595. doi: 10.1107/S1600536814008642 (PMC4011231; doi:10.1107/S1600536814008642)
Supplement: Supplementary file 2 [file e-70-0o595-Isup2.hkl]

#
# h,k,l, Fc-squared, Fo-squared, sigma(Fo-squared) and status flag
#
data_I
_shelx_title ' el14-d103_drx7-hb2h6_a in P 1 21 1'
_shelx_refln_list_code          4
_shelx_F_calc_maximum       88.29
_exptl_crystal_F_000       264.00
_reflns_d_resolution_high  0.7801
 
loop_
 _symmetry_equiv_pos_as_xyz
 'x, y, z'
 '-x, y+1/2, -z'
 
_cell_length_a     5.9617
_cell_length_b    12.0676
_cell_length_c     9.5909
_cell_angle_alpha  90.000
_cell_angle_beta   95.789
_cell_angle_gamma  90.000
 
_shelx_F_squared_multiplier     1.000
 
loop_
 _refln_index_h
 _refln_index_k
 _refln_index_l
 _refln_F_squared_calc
 _refln_F_squared_meas
 _refln_F_squared_sigma
 _refln_observed_status
   1 -15   0        1.05       -0.59      0.92 o
   0 -14   0       12.13        8.92      1.40 o
   1 -14   0        9.39        7.58      1.12 o
   2 -14   0        3.21        4.66      1.03 o
   3 -14   0       16.07       17.82      1.47 o
   1 -13   0        4.27        4.25      0.60 o
   2 -13   0        8.25        8.88      0.87 o
   3 -13   0        5.99        4.65      1.00 o
   4 -13   0       22.85       23.29      1.69 o
   0 -12   0        5.51        6.10      1.05 o
   1 -12   0       36.20       36.37      1.35 o
   2 -12   0       17.30       17.19      0.94 o
   3 -12   0       12.88       13.81      1.02 o
   4 -12   0        5.84        5.21      1.02 o
   1 -11   0       60.77       57.26      1.81 o
   2 -11   0       65.98       65.24      1.50 o
   3 -11   0       17.11       14.38      1.06 o
   4 -11   0        0.27        1.00      0.81 o
   5 -11   0        4.85        5.68      1.08 o
   0 -10   0      104.74      109.97      5.92 o
   1 -10   0       13.01       13.99      0.85 o
   2 -10   0       81.57       77.00      1.62 o
   3 -10   0       21.41       19.60      1.02 o
   4 -10   0       26.14       23.93      1.95 o
   5 -10   0        7.26        6.70      1.00 o
   1  -9   0       24.76       27.78      1.02 o
   2  -9   0       13.90       13.66      0.72 o
   3  -9   0       29.48       28.60      0.97 o
   4  -9   0       32.41       30.85      1.70 o
   5  -9   0        1.88        1.37      0.93 o
   6  -9   0       12.53       12.46      1.34 o
   0  -8   0       41.11       43.96      1.61 o
   1  -8   0       48.14       48.52      1.25 o
   2  -8   0       16.84       16.72      0.79 o
   3  -8   0      102.90       93.82      1.81 o
   4  -8   0       15.24       14.70      0.80 o
   5  -8   0        7.39        7.83      1.00 o
   6  -8   0        5.67        5.68      2.18 o
   1  -7   0      197.33      212.18      3.45 o
   2  -7   0        2.10        1.17      0.38 o
   3  -7   0        5.65        5.37      0.61 o
   4  -7   0        6.66        4.74      0.64 o
   5  -7   0        3.45        4.13      0.67 o
   6  -7   0        4.52        3.09      1.00 o
   0  -6   0      143.78      150.28      3.56 o
   1  -6   0      291.49      292.17      4.49 o
   2  -6   0       17.79       22.29      0.72 o
   3  -6   0       24.14       24.82      1.23 o
   4  -6   0       76.73       69.75      1.68 o
   5  -6   0        8.92        9.08      0.80 o
   6  -6   0       36.09       36.24      1.72 o
   7  -6   0        2.62        2.65      0.98 o
   1  -5   0       64.48       78.76      1.29 o
   2  -5   0      119.54      166.97      3.23 o
   3  -5   0       48.18       53.46      1.26 o
   4  -5   0       32.02       32.33      1.12 o
   5  -5   0      150.34      144.35      2.76 o
   6  -5   0        9.12        7.88      1.00 o
   7  -5   0       14.50       17.09      1.42 o
   0  -4   0       33.11       37.42      1.20 o
   1  -4   0      276.97      274.46      3.62 o
   2  -4   0      370.81      395.26      5.65 o
   3  -4   0      124.89      128.14      2.23 o
   4  -4   0        6.84        7.29      0.77 o
   5  -4   0        5.03        5.67      0.65 o
   6  -4   0       14.03       13.63      1.14 o
   7  -4   0        1.57        1.55      0.88 o
   1  -3   0      842.42      842.04     10.50 o
   2  -3   0      442.24      478.89      6.70 o
   3  -3   0       46.48       49.21      0.84 o
   4  -3   0       25.34       24.30      0.63 o
   5  -3   0        1.26        0.48      0.48 o
   6  -3   0       10.58       11.15      1.01 o
   7  -3   0        1.78        1.10      0.77 o
   0  -2   0     1341.31     1445.88     17.12 o
   1  -2   0     1359.64     1375.47     18.83 o
   2  -2   0      541.49      562.20      7.04 o
   3  -2   0      118.05      163.83      2.18 o
   4  -2   0       35.49       33.23      0.99 o
   5  -2   0        3.46        3.13      0.56 o
   6  -2   0       17.80       17.73      1.07 o
   7  -2   0       10.38       13.79      1.11 o
   1  -1   0     4251.12     4409.02     90.78 o
   2  -1   0      456.92      412.58      4.63 o
   3  -1   0      105.80      110.09      1.63 o
   4  -1   0       14.55       13.59      0.59 o
   5  -1   0      111.75      109.11      1.75 o
   6  -1   0        3.58        3.48      0.60 o
   7  -1   0        0.07       -0.59      0.72 o
   1   0   0       56.91       86.06      1.19 o
   2   0   0        0.23        0.36      0.14 o
   3   0   0       24.98       28.77      0.65 o
   4   0   0        6.49        6.22      0.40 o
   5   0   0        8.10        7.26      0.52 o
   6   0   0        8.54        7.04      0.72 o
   7   0   0       13.76       17.04      1.38 o
   1   1   0     4253.84     4382.20     51.21 o
   2   1   0      456.43      415.10      4.60 o
   3   1   0      105.82      107.39      1.47 o
   4   1   0       14.49       12.99      0.52 o
   5   1   0      111.61      109.56      1.72 o
   6   1   0        3.59        3.37      1.11 o
   7   1   0        0.07       -0.34      0.77 o
   0   2   0     1341.12     1449.59     21.35 o
   1   2   0     1359.03     1372.16     12.42 o
   2   2   0      541.58      548.76      6.10 o
   3   2   0      117.95      162.93      2.07 o
   4   2   0       35.49       32.65      0.75 o
   5   2   0        3.45        3.45      0.41 o
   6   2   0       17.80       16.32      1.14 o
   7   2   0       10.39       13.22      1.26 o
   1   3   0      842.50      840.56      7.74 o
   2   3   0      442.28      479.40      5.17 o
   3   3   0       46.50       48.75      0.81 o
   4   3   0       25.34       23.74      0.63 o
   5   3   0        1.25        1.03      0.41 o
   6   3   0       10.58       10.52      1.02 o
   7   3   0        1.77        2.99      0.86 o
   0   4   0       33.12       40.43      1.80 o
   1   4   0      276.95      274.35      2.66 o
   2   4   0      370.92      394.52      5.02 o
   3   4   0      124.76      127.84      1.70 o
   4   4   0        6.80        6.92      0.51 o
   5   4   0        5.02        5.78      0.66 o
   6   4   0       13.98       15.73      1.21 o
   7   4   0        1.58        1.07      1.08 o
   1   5   0       64.66       80.35      1.24 o
   2   5   0      119.57      168.44      1.97 o
   3   5   0       48.15       54.50      0.97 o
   4   5   0       32.07       34.07      0.86 o
   5   5   0      150.23      146.90      3.79 o
   6   5   0        9.14        8.75      0.88 o
   7   5   0       14.52       18.32      1.26 o
   0   6   0      143.68      146.25      3.39 o
   1   6   0      291.74      292.81      4.81 o
   2   6   0       17.77       22.87      0.41 o
   3   6   0       24.17       23.93      0.66 o
   4   6   0       76.90       72.05      1.30 o
   5   6   0        8.93        9.46      0.74 o
   6   6   0       36.17       34.80      1.35 o
   7   6   0        2.61        2.88      0.89 o
   1   7   0      197.49      210.53      3.19 o
   2   7   0        2.11        1.05      0.21 o
   3   7   0        5.64        5.88      0.45 o
   4   7   0        6.64        5.08      0.48 o
   5   7   0        3.43        4.05      0.67 o
   6   7   0        4.51        3.00      0.71 o
   0   8   0       41.16       41.82      1.24 o
   1   8   0       48.10       44.49      1.15 o
   2   8   0       16.85       17.57      0.55 o
   3   8   0      102.85       93.27      1.65 o
   4   8   0       15.25       15.46      0.76 o
   5   8   0        7.40        7.52      0.78 o
   6   8   0        5.67        5.82      1.06 o
   1   9   0       24.78       26.67      0.98 o
   2   9   0       13.90       14.23      0.83 o
   3   9   0       29.45       26.93      0.95 o
   4   9   0       32.39       31.61      1.07 o
   5   9   0        1.87        1.18      0.75 o
   6   9   0       12.51       14.63      1.42 o
   0  10   0      104.80      112.51      3.21 o
   1  10   0       12.95       13.91      0.88 o
   2  10   0       81.62       77.60      1.75 o
   3  10   0       21.45       19.05      1.05 o
   4  10   0       26.14       25.78      1.48 o
   5  10   0        7.25        7.73      1.75 o
   1  11   0       60.96       56.81      1.52 o
   2  11   0       65.83       62.53      1.59 o
   3  11   0       17.07       13.13      1.19 o
   4  11   0        0.28       -1.09      1.09 o
   5  11   0        4.89        5.93      1.78 o
   0  12   0        5.51        5.00      0.84 o
   1  12   0       36.24       34.97      1.54 o
   2  12   0       17.28       17.51      1.34 o
   3  12   0       12.81       14.29      1.34 o
   4  12   0        5.82        5.44      1.45 o
   1  13   0        4.25        4.42      0.96 o
   2  13   0        8.22        8.75      1.17 o
   3  13   0        6.00        5.55      1.10 o
   4  13   0       22.85       29.03      2.39 o
   0  14   0       12.13       15.96      2.18 o
   1  14   0        9.39       11.38      1.19 o
   2  14   0        3.21        3.66      1.51 o
   3  14   0       16.07       17.66      1.61 o
   1  15   0        1.04        1.89      0.91 o
  -1 -15   1        3.17        3.85      1.78 o
   0 -15   1        0.94       -0.03      0.69 o
   1 -15   1       14.99       15.97      1.43 o
  -3 -14   1        0.81        1.36      0.67 o
  -2 -14   1       23.21       22.97      1.60 o
  -1 -14   1        1.84        0.91      0.62 o
   0 -14   1       14.12       12.55      1.10 o
   1 -14   1        1.52       -0.11      0.64 o
   2 -14   1       30.71       34.58      2.22 o
   3 -14   1       10.97       10.84      2.04 o
  -4 -13   1        9.75       10.06      1.24 o
  -3 -13   1        6.53        7.61      0.88 o
  -2 -13   1        6.39        6.73      0.94 o
  -1 -13   1       10.47       10.07      1.20 o
   0 -13   1        3.52        3.42      0.74 o
   1 -13   1        8.20        7.84      1.01 o
   2 -13   1        1.32        2.05      0.73 o
   3 -13   1       12.07       13.40      1.31 o
   4 -13   1        2.35        1.90      1.00 o
  -4 -12   1       10.93       11.46      1.44 o
  -3 -12   1        2.20        2.45      0.63 o
  -2 -12   1        1.66        1.71      0.53 o
  -1 -12   1        6.18        6.13      0.62 o
   0 -12   1       17.72       17.16      1.06 o
   1 -12   1       37.36       34.18      1.34 o
   2 -12   1        6.73        6.88      0.77 o
   3 -12   1       15.34       16.55      2.21 o
   4 -12   1        4.20        4.47      1.36 o
  -5 -11   1        0.31       -0.92      0.92 o
  -4 -11   1        2.45        2.99      0.72 o
  -3 -11   1       13.36       12.14      0.92 o
  -2 -11   1       53.54       51.06      2.16 o
  -1 -11   1       32.94       32.14      1.02 o
   0 -11   1       37.25       38.36      1.06 o
   1 -11   1       69.42       65.63      1.94 o
   2 -11   1       38.80       35.24      1.45 o
   3 -11   1       12.84       15.33      0.98 o
   4 -11   1        4.08        4.08      0.93 o
   5 -11   1        1.61        1.60      0.92 o
  -5 -10   1        1.22        0.51      0.89 o
  -4 -10   1        7.74        6.44      0.88 o
  -3 -10   1        9.54        8.29      0.77 o
  -2 -10   1       35.01       31.03      0.98 o
  -1 -10   1       39.19       33.51      1.17 o
   0 -10   1       77.89       79.84      1.58 o
   1 -10   1      112.22      109.94      2.27 o
   2 -10   1       53.18       50.11      1.39 o
   3 -10   1       55.35       53.06      1.51 o
   4 -10   1       14.71       17.20      1.37 o
   5 -10   1        5.48        4.91      0.98 o
  -6  -9   1       11.91       13.74      1.51 o
  -5  -9   1        1.07        0.07      0.87 o
  -4  -9   1        6.77        6.31      0.77 o
  -3  -9   1       16.19       13.86      0.83 o
  -2  -9   1       16.88       17.19      0.74 o
  -1  -9   1        4.91        4.09      0.43 o
   0  -9   1       13.46       13.37      0.76 o
   1  -9   1      108.69      102.25      2.21 o
   2  -9   1       69.96       65.05      1.57 o
   3  -9   1       69.56       67.83      1.45 o
   4  -9   1       34.75       31.08      1.28 o
   5  -9   1        1.23        1.14      0.79 o
   6  -9   1        1.50        1.40      0.95 o
  -6  -8   1       15.65       15.74      1.51 o
  -5  -8   1        2.98        3.28      0.88 o
  -4  -8   1        3.94        3.95      0.67 o
  -3  -8   1       52.25       52.34      1.43 o
  -2  -8   1       32.58       29.65      1.01 o
  -1  -8   1       37.21       36.16      0.92 o
   0  -8   1       33.35       34.92      1.05 o
   1  -8   1       17.17       16.41      0.80 o
   2  -8   1      218.48      193.27      3.56 o
   3  -8   1       29.14       24.43      0.82 o
   4  -8   1       24.98       22.52      0.89 o
   5  -8   1        1.11        1.51      0.66 o
   6  -8   1        7.59        6.61      1.09 o
  -6  -7   1        0.20       -0.28      0.84 o
  -5  -7   1        4.85        3.50      0.84 o
  -4  -7   1        2.18        0.84      0.49 o
  -3  -7   1        1.30        0.52      0.41 o
  -2  -7   1      120.76      122.24      2.00 o
  -1  -7   1      404.02      361.90      5.68 o
   0  -7   1       22.66       24.67      0.91 o
   1  -7   1       84.87       93.00      1.51 o
   2  -7   1       54.37       45.76      0.83 o
   3  -7   1        9.39        9.77      0.90 o
   4  -7   1        6.15        5.31      0.54 o
   5  -7   1       18.49       16.72      1.24 o
   6  -7   1        1.49        1.31      0.84 o
  -7  -6   1        6.52        7.82      1.84 o
  -6  -6   1       17.43       19.22      1.41 o
  -5  -6   1       16.11       14.11      1.20 o
  -4  -6   1       22.62       19.54      0.92 o
  -3  -6   1      152.85      152.52      2.68 o
  -2  -6   1       58.52       61.16      1.17 o
  -1  -6   1       97.17       95.27      1.80 o
   0  -6   1      140.58      140.28      2.41 o
   1  -6   1      129.30      141.48      2.05 o
   2  -6   1       65.03       66.13      1.12 o
   3  -6   1      127.05      129.26      2.20 o
   4  -6   1        6.67        8.78      0.82 o
   5  -6   1       30.62       27.94      1.47 o
   6  -6   1       21.29       23.94      1.49 o
  -7  -5   1        0.94        1.07      0.98 o
  -6  -5   1       17.40       14.42      1.40 o
  -5  -5   1       79.26       75.27      1.84 o
  -4  -5   1       37.05       35.30      1.16 o
  -3  -5   1       58.91       59.48      1.42 o
  -2  -5   1      553.12      603.64      7.75 o
  -1  -5   1       99.40       70.22      1.17 o
   0  -5   1       72.45       73.44      1.19 o
   1  -5   1        2.85        2.66      0.22 o
   2  -5   1      188.87      187.73      2.51 o
   3  -5   1      118.87      130.19      2.07 o
   4  -5   1      116.62      121.21      2.29 o
   5  -5   1       29.29       26.32      1.14 o
   6  -5   1       25.33       24.73      1.59 o
   7  -5   1        1.69        1.19      0.88 o
  -7  -4   1        7.36        7.74      1.00 o
  -6  -4   1        4.73        3.01      0.86 o
  -5  -4   1       43.59       47.43      1.40 o
  -4  -4   1       63.43       70.43      1.18 o
  -3  -4   1      138.94      146.93      2.50 o
  -2  -4   1      467.67      542.37      6.65 o
  -1  -4   1      976.64     1031.96     10.59 o
   0  -4   1       51.22       54.71      1.10 o
   1  -4   1      198.40      200.87      2.16 o
   2  -4   1      131.17      150.69      1.77 o
   3  -4   1        4.75        3.76      0.72 o
   4  -4   1       78.74       76.93      1.08 o
   5  -4   1       45.09       42.08      1.88 o
   6  -4   1       11.41       11.34      1.06 o
   7  -4   1        9.74       11.20      1.33 o
  -7  -3   1        4.39        5.04      1.07 o
  -6  -3   1       16.37       14.21      1.17 o
  -5  -3   1        9.66        8.29      0.79 o
  -4  -3   1        7.11        7.93      0.42 o
  -3  -3   1      234.52      281.61      3.55 o
  -2  -3   1       67.33       75.30      1.56 o
  -1  -3   1      547.98      527.16      5.47 o
   0  -3   1     2602.05     2847.49     28.00 o
   1  -3   1      167.82      218.49      2.67 o
   2  -3   1      601.35      572.77      7.42 o
   3  -3   1       81.50       78.05      1.46 o
   4  -3   1       80.15       83.61      1.35 o
   5  -3   1       10.40       10.84      0.76 o
   6  -3   1        6.98        6.17      0.83 o
   7  -3   1        3.12        3.13      0.83 o
  -7  -2   1        8.89        8.23      1.04 o
  -6  -2   1       52.46       51.70      1.59 o
  -5  -2   1       31.75       28.23      0.95 o
  -4  -2   1       25.40       26.73      0.80 o
  -3  -2   1      194.66      190.85      2.00 o
  -2  -2   1      133.06      131.55      1.38 o
  -1  -2   1      479.26      446.96      5.97 o
   0  -2   1      234.68      270.16      2.40 o
   1  -2   1      597.52      582.52      8.26 o
   2  -2   1       32.44       32.92      2.21 o
   3  -2   1       40.64       37.69      1.01 o
   4  -2   1       92.54       88.55      1.72 o
   5  -2   1       64.25       65.99      1.56 o
   6  -2   1        7.54        7.28      0.89 o
   7  -2   1        2.92        1.41      0.72 o
  -7  -1   1        3.18        3.16      0.95 o
  -6  -1   1       25.95       24.80      1.55 o
  -5  -1   1       28.02       26.97      0.84 o
  -4  -1   1       58.08       62.21      1.20 o
  -3  -1   1      104.85       95.23      1.25 o
  -2  -1   1      318.15      332.63      3.18 o
  -1  -1   1      837.77      918.53      7.40 o
   0  -1   1     1584.65     1548.37     27.26 o
   1  -1   1      163.65      189.23      4.57 o
   2  -1   1      128.95      127.63      1.93 o
   3  -1   1       24.73       22.61      0.69 o
   4  -1   1       30.08       32.01      0.82 o
   5  -1   1       13.30       11.68      0.72 o
   6  -1   1        1.37        1.43      0.57 o
   7  -1   1       10.03        8.83      1.04 o
  -7   0   1        4.50        7.44      1.13 o
  -6   0   1        0.00       -0.28      0.56 o
  -5   0   1        7.06        7.21      0.52 o
  -4   0   1        0.01       -0.07      0.26 o
  -3   0   1       12.80       14.51      0.41 o
  -2   0   1       53.24      101.91      1.05 o
  -1   0   1     7794.74     7907.29     88.19 o
   1   0   1      548.78      574.95      8.13 o
   2   0   1      138.90      152.30      1.77 o
   3   0   1      111.01       94.64      1.44 o
   4   0   1       75.76       71.14      1.28 o
   5   0   1        8.17        7.80      0.53 o
   6   0   1       12.24       13.76      0.91 o
   7   0   1       17.72       18.27      1.32 o
  -7   1   1        3.18        2.31      0.96 o
  -6   1   1       25.94       24.55      1.39 o
  -5   1   1       27.93       26.25      0.78 o
  -4   1   1       58.07       62.53      1.10 o
  -3   1   1      104.91       97.18      1.22 o
  -2   1   1      318.48      329.45      3.38 o
  -1   1   1      838.53      911.95      7.44 o
   0   1   1     1585.26     1547.18     28.16 o
   1   1   1      163.16      181.96      2.81 o
   2   1   1      129.01      125.60      1.65 o
   3   1   1       24.75       23.88      0.68 o
   4   1   1       30.04       31.74      0.75 o
   5   1   1       13.29       11.79      0.59 o
   6   1   1        1.37        1.27      0.58 o
   7   1   1       10.04       11.02      1.42 o
  -7   2   1        8.91        8.99      1.21 o
  -6   2   1       52.49       48.65      2.47 o
  -5   2   1       31.77       29.85      0.84 o
  -4   2   1       25.34       26.58      0.69 o
  -3   2   1      194.78      190.28      2.12 o
  -2   2   1      133.23      132.52      1.56 o
  -1   2   1      479.22      442.24      3.34 o
   0   2   1      234.45      263.93      2.40 o
   1   2   1      596.94      567.23      6.00 o
   2   2   1       32.38       28.35      0.57 o
   3   2   1       40.56       37.24      0.78 o
   4   2   1       92.68       85.70      1.34 o
   5   2   1       64.23       66.35      1.24 o
   6   2   1        7.55        8.69      0.92 o
   7   2   1        2.91        3.26      0.91 o
  -7   3   1        4.39        3.66      1.06 o
  -6   3   1       16.39       15.91      1.62 o
  -5   3   1        9.66        9.04      0.73 o
  -4   3   1        7.09        8.24      0.54 o
  -3   3   1      234.31      278.68      3.58 o
  -2   3   1       67.37       76.39      1.11 o
  -1   3   1      548.24      519.73      5.61 o
   0   3   1     2602.31     2828.27     32.06 o
   1   3   1      167.96      218.89      2.99 o
   2   3   1      601.81      567.82      6.35 o
   3   3   1       81.24       79.82      1.16 o
   4   3   1       80.25       81.96      1.31 o
   5   3   1       10.38       11.55      0.58 o
   6   3   1        6.95        7.25      0.92 o
   7   3   1        3.10        3.15      0.88 o
  -7   4   1        7.39        5.53      1.09 o
  -6   4   1        4.73        3.41      0.85 o
  -5   4   1       43.55       43.59      1.59 o
  -4   4   1       63.36       69.43      1.43 o
  -3   4   1      138.89      148.38      1.93 o
  -2   4   1      467.59      551.02      5.03 o
  -1   4   1      976.34     1021.27     10.88 o
   0   4   1       51.39       55.02      0.94 o
   1   4   1      198.55      201.94      2.48 o
   2   4   1      131.01      150.16      1.89 o
   3   4   1        4.74        4.42      0.24 o
   4   4   1       78.61       77.98      1.14 o
   5   4   1       44.98       43.76      1.13 o
   6   4   1       11.39       12.52      1.06 o
   7   4   1        9.76       11.91      1.28 o
  -7   5   1        0.94        1.76      0.86 o
  -6   5   1       17.37       17.16      1.13 o
  -5   5   1       79.28       72.65      1.53 o
  -4   5   1       37.07       37.69      0.90 o
  -3   5   1       58.94       61.68      1.27 o
  -2   5   1      553.57      596.92      5.92 o
  -1   5   1       99.35       69.21      1.13 o
   0   5   1       72.52       73.91      1.34 o
   1   5   1        2.81        2.73      0.26 o
   2   5   1      188.73      183.73      2.12 o
   3   5   1      118.77      130.33      1.62 o
   4   5   1      116.51      117.92      1.74 o
   5   5   1       29.33       26.55      0.95 o
   6   5   1       25.36       26.59      1.24 o
   7   5   1        1.70        1.64      0.77 o
  -7   6   1        6.52        8.00      1.12 o
  -6   6   1       17.47       17.63      1.18 o
  -5   6   1       16.13       16.20      0.87 o
  -4   6   1       22.72       19.19      0.72 o
  -3   6   1      152.77      153.47      2.29 o
  -2   6   1       58.48       62.09      0.87 o
  -1   6   1       97.45       93.87      1.47 o
   0   6   1      140.32      140.76      2.26 o
   1   6   1      129.29      139.33      2.19 o
   2   6   1       64.94       66.54      0.97 o
   3   6   1      127.28      129.51      1.93 o
   4   6   1        6.68        8.82      0.54 o
   5   6   1       30.64       31.58      1.19 o
   6   6   1       21.34       22.94      1.79 o
  -6   7   1        0.20       -0.44      0.66 o
  -5   7   1        4.82        3.70      0.69 o
  -4   7   1        2.16        1.43      0.43 o
  -3   7   1        1.31        1.29      0.38 o
  -2   7   1      120.99      123.35      2.34 o
  -1   7   1      404.14      358.88      4.51 o
   0   7   1       22.59       24.43      0.68 o
   1   7   1       84.88       93.10      1.66 o
   2   7   1       54.30       46.62      1.12 o
   3   7   1        9.44        9.05      0.42 o
   4   7   1        6.18        4.84      0.49 o
   5   7   1       18.46       15.26      0.98 o
   6   7   1        1.49        1.82      0.84 o
  -6   8   1       15.64       15.82      1.21 o
  -5   8   1        2.98        3.31      0.74 o
  -4   8   1        3.93        4.06      0.55 o
  -3   8   1       52.20       54.39      1.01 o
  -2   8   1       32.55       29.41      0.89 o
  -1   8   1       37.27       35.70      1.05 o
   0   8   1       33.38       33.64      0.87 o
   1   8   1       17.14       17.67      0.79 o
   2   8   1      218.19      189.99      2.67 o
   3   8   1       29.14       25.78      0.91 o
   4   8   1       25.02       21.64      0.80 o
   5   8   1        1.12        1.24      0.81 o
   6   8   1        7.60        9.82      1.14 o
  -6   9   1       11.90       13.80      1.41 o
  -5   9   1        1.07        0.13      0.73 o
  -4   9   1        6.78        5.61      0.64 o
  -3   9   1       16.15       13.91      0.70 o
  -2   9   1       16.92       19.68      0.87 o
  -1   9   1        4.89        3.25      0.61 o
   0   9   1       13.42       14.94      0.65 o
   1   9   1      108.60      100.27      1.92 o
   2   9   1       69.96       64.35      2.01 o
   3   9   1       69.54       64.12      1.79 o
   4   9   1       34.73       30.79      1.40 o
   5   9   1        1.22       -0.10      0.81 o
   6   9   1        1.52        1.74      1.02 o
  -5  10   1        1.22        0.84      0.79 o
  -4  10   1        7.72        5.49      1.16 o
  -3  10   1        9.51        8.72      0.83 o
  -2  10   1       34.98       31.64      1.10 o
  -1  10   1       39.18       34.59      1.20 o
   0  10   1       77.83       78.81      1.41 o
   1  10   1      112.36      107.61      2.08 o
   2  10   1       53.30       49.71      1.38 o
   3  10   1       55.45       52.68      2.21 o
   4  10   1       14.69       16.18      1.71 o
   5  10   1        5.49        4.26      1.47 o
  -5  11   1        0.30        0.59      0.97 o
  -4  11   1        2.46        0.98      0.87 o
  -3  11   1       13.32       12.55      1.18 o
  -2  11   1       53.56       53.88      1.82 o
  -1  11   1       33.02       32.91      1.22 o
   0  11   1       37.31       37.14      1.02 o
   1  11   1       69.48       67.50      1.62 o
   2  11   1       38.69       36.25      1.23 o
   3  11   1       12.82       14.74      1.22 o
   4  11   1        4.12        5.09      1.40 o
   5  11   1        1.62        1.08      1.69 o
  -4  12   1       10.88       11.43      1.81 o
  -3  12   1        2.18        2.08      0.96 o
  -2  12   1        1.67        3.00      1.08 o
  -1  12   1        6.21        6.01      0.92 o
   0  12   1       17.81       18.67      0.93 o
   1  12   1       37.40       34.53      1.24 o
   2  12   1        6.70        7.89      0.80 o
   3  12   1       15.30       16.12      1.35 o
   4  12   1        4.19        5.77      1.48 o
  -4  13   1        9.76       10.29      1.72 o
  -3  13   1        6.50        6.38      1.17 o
  -2  13   1        6.40        7.55      1.15 o
  -1  13   1       10.44       13.19      1.25 o
   0  13   1        3.55        5.46      1.10 o
   1  13   1        8.16        8.81      1.27 o
   2  13   1        1.33        2.11      0.92 o
   3  13   1       12.04       13.39      1.30 o
   4  13   1        2.34        1.78      1.40 o
  -3  14   1        0.81        1.06      1.06 o
  -2  14   1       23.18       25.87      3.40 o
  -1  14   1        1.86        2.74      0.91 o
   0  14   1       14.12       13.03      1.58 o
   1  14   1        1.53        1.40      0.85 o
   2  14   1       30.69       36.21      1.86 o
   3  14   1       10.95       10.24      1.35 o
  -1  15   1        3.18        4.40      1.08 o
   0  15   1        0.95        2.64      2.10 o
   1  15   1       14.97       19.78      2.06 o
  -1 -15   2        4.10        4.02      1.35 o
   0 -15   2        8.37        9.12      1.08 o
   1 -15   2        5.63        4.59      1.09 o
  -3 -14   2       26.29       26.33      1.78 o
  -2 -14   2       15.21       19.19      1.48 o
  -1 -14   2        9.79        9.79      1.26 o
   0 -14   2       20.10       17.37      1.21 o
   1 -14   2       24.41       26.75      1.79 o
   2 -14   2       22.05       23.17      1.58 o
  -4 -13   2        8.82        6.88      1.02 o
  -3 -13   2        2.31        4.59      0.81 o
  -2 -13   2       31.94       33.52      1.72 o
  -1 -13   2       12.36       12.16      1.00 o
   0 -13   2        2.54        1.73      0.80 o
   1 -13   2        7.88        9.62      1.12 o
   2 -13   2        5.21        6.57      0.89 o
   3 -13   2       12.39       12.28      1.49 o
  -4 -12   2        0.21        0.10      0.71 o
  -3 -12   2       18.87       20.95      1.21 o
  -2 -12   2        5.92        5.65      0.66 o
  -1 -12   2       33.88       31.76      1.30 o
   0 -12   2       28.15       26.01      1.21 o
   1 -12   2        2.60        1.80      0.63 o
   2 -12   2        8.10        7.91      0.79 o
   3 -12   2       22.30       23.69      1.92 o
   4 -12   2        0.27        1.27      1.27 o
  -5 -11   2        0.75       -0.59      0.94 o
  -4 -11   2        2.76        2.12      0.83 o
  -3 -11   2        5.16        5.67      0.76 o
  -2 -11   2       29.32       31.29      1.07 o
  -1 -11   2       27.10       24.98      0.96 o
   0 -11   2       54.59       54.54      1.61 o
   1 -11   2       29.08       30.47      1.18 o
   2 -11   2        3.57        3.49      0.57 o
   3 -11   2        4.36        3.14      0.97 o
   4 -11   2       18.37       21.96      1.53 o
   5 -11   2        4.19        6.50      1.16 o
  -5 -10   2        2.85        1.67      0.81 o
  -4 -10   2        0.01        0.27      0.74 o
  -3 -10   2       12.58       10.58      1.03 o
  -2 -10   2       19.71       15.55      1.38 o
  -1 -10   2       54.99       55.48      1.30 o
   0 -10   2       35.96       37.13      0.95 o
   1 -10   2      162.06      155.91      3.38 o
   2 -10   2        3.07        3.53      0.54 o
   3 -10   2       16.99       17.45      1.09 o
   4 -10   2        5.42        6.54      0.76 o
   5 -10   2        6.95        8.80      1.19 o
  -6  -9   2        0.67       -0.34      1.45 o
  -5  -9   2        0.48       -0.55      0.67 o
  -4  -9   2        2.75        2.27      0.66 o
  -3  -9   2        3.22        2.35      0.57 o
  -2  -9   2        1.22        0.19      0.42 o
  -1  -9   2       35.63       31.87      0.99 o
   0  -9   2      130.48      130.19      2.13 o
   1  -9   2       40.73       41.10      1.65 o
   2  -9   2      170.70      163.57      2.96 o
   3  -9   2       17.98       17.10      0.87 o
   4  -9   2        0.22        0.27      0.55 o
   5  -9   2        2.45        2.69      0.89 o
  -6  -8   2        4.55        4.22      1.11 o
  -5  -8   2        0.60       -0.69      0.69 o
  -4  -8   2        8.66        9.86      1.28 o
  -3  -8   2        4.96        4.46      0.34 o
  -2  -8   2      142.03      130.89      2.95 o
  -1  -8   2       22.11       25.48      0.77 o
   0  -8   2        1.27        3.03      0.37 o
   1  -8   2      208.64      196.91      3.36 o
   2  -8   2       37.14       33.76      1.29 o
   3  -8   2       39.94       38.27      1.09 o
   4  -8   2        1.91        1.31      0.56 o
   5  -8   2        0.68        0.41      0.65 o
   6  -8   2       16.60       19.00      2.23 o
  -6  -7   2        0.01       -1.04      1.04 o
  -5  -7   2        3.36        4.17      0.90 o
  -4  -7   2       26.50       24.30      1.06 o
  -3  -7   2       75.63       70.84      1.66 o
  -2  -7   2       17.42       16.10      0.63 o
  -1  -7   2       72.37       77.09      1.39 o
   0  -7   2       49.93       49.51      0.94 o
   1  -7   2       99.82      102.35      1.60 o
   2  -7   2        0.77        1.24      0.38 o
   3  -7   2      171.12      166.79      2.77 o
   4  -7   2        2.34        1.08      0.49 o
   5  -7   2        0.20       -0.54      0.54 o
   6  -7   2        4.32        5.42      0.93 o
  -7  -6   2        3.52        1.46      1.83 o
  -6  -6   2        2.60        1.69      1.01 o
  -5  -6   2       25.31       23.11      1.31 o
  -4  -6   2      161.65      166.13      3.38 o
  -3  -6   2       24.08       26.41      1.05 o
  -2  -6   2        5.85        6.38      0.41 o
  -1  -6   2        9.08        7.17      0.41 o
   0  -6   2      250.75      258.11      3.47 o
   1  -6   2       24.42       24.61      0.62 o
   2  -6   2       48.50       53.33      0.93 o
   3  -6   2       17.38       18.69      0.71 o
   4  -6   2      159.27      156.16      2.85 o
   5  -6   2       12.53       12.55      1.61 o
   6  -6   2        5.46        4.50      0.90 o
  -7  -5   2        0.46        0.87      0.80 o
  -6  -5   2        5.52        5.42      1.04 o
  -5  -5   2        6.09        6.43      0.75 o
  -4  -5   2       32.87       29.53      1.57 o
  -3  -5   2       27.01       27.40      0.82 o
  -2  -5   2      376.58      359.27      4.34 o
  -1  -5   2      228.09      225.04      3.08 o
   0  -5   2       47.99       46.51      0.83 o
   1  -5   2       77.54       67.74      0.98 o
   2  -5   2      371.44      408.07      4.85 o
   3  -5   2      157.35      156.68      2.07 o
   4  -5   2       23.09       19.23      1.40 o
   5  -5   2       18.13       15.34      1.03 o
   6  -5   2        2.31        1.13      0.70 o
  -7  -4   2       12.19       11.89      1.31 o
  -6  -4   2        8.06        7.14      1.01 o
  -5  -4   2       21.61       21.51      1.06 o
  -4  -4   2       37.65       39.02      0.86 o
  -3  -4   2      170.17      166.44      2.22 o
  -2  -4   2      482.24      506.70      6.26 o
  -1  -4   2      326.32      337.89      4.20 o
   0  -4   2      822.41      819.82      9.23 o
   1  -4   2      348.03      405.53      4.14 o
   2  -4   2      574.23      550.72      6.41 o
   3  -4   2      122.00      122.54      2.37 o
   4  -4   2       62.41       66.25      1.01 o
   5  -4   2       17.76       17.03      1.54 o
   6  -4   2        1.77        1.15      0.79 o
   7  -4   2        4.80        4.72      1.13 o
  -7  -3   2       10.74       11.76      1.10 o
  -6  -3   2       15.61       15.91      1.08 o
  -5  -3   2        0.59        1.38      0.46 o
  -4  -3   2       88.18       94.70      1.38 o
  -3  -3   2      104.42      130.68      1.48 o
  -2  -3   2       54.85       55.69      0.90 o
  -1  -3   2      915.23     1023.02     12.10 o
   0  -3   2       88.37       88.77      1.01 o
   1  -3   2      754.24      754.03      8.03 o
   2  -3   2       51.72       39.93      0.74 o
   3  -3   2      106.86      111.72      1.51 o
   4  -3   2       35.23       34.80      0.77 o
   5  -3   2       39.72       37.45      1.15 o
   6  -3   2        5.69        6.79      0.87 o
   7  -3   2        2.49        1.67      1.03 o
  -7  -2   2        8.89        8.84      1.14 o
  -6  -2   2       51.16       52.29      1.76 o
  -5  -2   2        4.26        3.87      0.48 o
  -4  -2   2       17.21       16.47      0.61 o
  -3  -2   2      177.57      157.82      1.90 o
  -2  -2   2      424.82      463.65      4.40 o
  -1  -2   2     1188.12     1148.88     11.99 o
   0  -2   2      787.36      909.07      8.56 o
   1  -2   2      820.32      872.03     14.48 o
   2  -2   2       78.39       70.94      0.86 o
   3  -2   2       48.62       47.14      0.85 o
   4  -2   2       66.88       72.09      1.19 o
   5  -2   2       44.78       44.50      1.26 o
   6  -2   2        6.56        8.06      0.85 o
   7  -2   2        1.26        1.20      0.69 o
  -7  -1   2        8.96        7.44      1.16 o
  -6  -1   2        2.84        2.83      0.68 o
  -5  -1   2       72.49       71.14      1.74 o
  -4  -1   2      170.83      170.41      2.08 o
  -3  -1   2      539.62      559.46      5.76 o
  -2  -1   2      194.28      155.17      1.52 o
  -1  -1   2       68.61       63.14      0.61 o
   0  -1   2      409.14      418.79      3.71 o
   1  -1   2      474.97      463.01      5.07 o
   2  -1   2      133.42      113.73      2.19 o
   3  -1   2       24.92       24.05      0.72 o
   4  -1   2      109.68      107.51      1.93 o
   5  -1   2       16.55       17.11      0.82 o
   6  -1   2       39.01       38.63      1.50 o
   7  -1   2        4.36        3.12      0.81 o
  -7   0   2        1.66        1.49      0.94 o
  -6   0   2       17.71       15.65      1.03 o
  -5   0   2       22.78       17.34      0.74 o
  -4   0   2       18.18       18.59      0.54 o
  -3   0   2       10.49        6.73      0.48 o
  -2   0   2      251.37      237.25      2.52 o
  -1   0   2       11.05        6.65      0.20 o
   0   0   2       89.78      110.74      1.00 o
   1   0   2      170.09      205.39      5.08 o
   2   0   2       32.47       33.96      0.79 o
   3   0   2       21.99       23.99      0.63 o
   4   0   2        1.31        0.70      0.32 o
   5   0   2      160.15      173.79      2.70 o
   6   0   2        0.46        0.97      0.53 o
   7   0   2        0.01       -0.67      0.67 o
  -7   1   2        8.95        9.20      1.17 o
  -6   1   2        2.84        2.20      0.80 o
  -5   1   2       72.38       70.32      1.34 o
  -4   1   2      170.92      168.52      2.05 o
  -3   1   2      539.90      565.68      5.74 o
  -2   1   2      194.19      152.06      1.71 o
  -1   1   2       68.83       62.33      0.65 o
   0   1   2      408.73      420.13      4.21 o
   1   1   2      475.11      470.42     11.44 o
   2   1   2      133.35      111.13      1.81 o
   3   1   2       24.87       24.21      0.81 o
   4   1   2      109.67      107.13      1.57 o
   5   1   2       16.53       17.11      0.67 o
   6   1   2       39.04       40.91      1.28 o
   7   1   2        4.37        3.13      1.00 o
  -7   2   2        8.91        8.29      1.12 o
  -6   2   2       51.21       54.16      1.86 o
  -5   2   2        4.22        4.48      0.54 o
  -4   2   2       17.18       15.84      0.51 o
  -3   2   2      177.77      160.17      1.95 o
  -2   2   2      425.49      458.19      4.92 o
  -1   2   2     1187.58     1132.47      9.67 o
   0   2   2      786.48      898.61      7.90 o
   1   2   2      821.64      861.57     15.27 o
   2   2   2       78.30       68.84      1.14 o
   3   2   2       48.68       46.50      0.86 o
   4   2   2       66.87       74.80      1.21 o
   5   2   2       44.89       44.93      1.00 o
   6   2   2        6.56        8.19      0.85 o
   7   2   2        1.25        0.96      1.16 o
  -7   3   2       10.78       10.31      1.27 o
  -6   3   2       15.62       16.01      1.43 o
  -5   3   2        0.58        0.85      0.50 o
  -4   3   2       87.96       95.57      1.39 o
  -3   3   2      104.23      130.30      1.66 o
  -2   3   2       54.93       56.05      0.94 o
  -1   3   2      914.71     1038.41      8.78 o
   0   3   2       88.54       86.17      0.93 o
   1   3   2      754.49      769.00     14.71 o
   2   3   2       51.47       38.25      0.69 o
   3   3   2      107.06      110.86      1.61 o
   4   3   2       35.25       34.63      0.80 o
   5   3   2       39.70       38.65      0.92 o
   6   3   2        5.67        6.33      0.82 o
   7   3   2        2.48        2.30      0.84 o
  -7   4   2       12.20       16.66      1.49 o
  -6   4   2        8.03        6.54      1.01 o
  -5   4   2       21.62       23.21      1.00 o
  -4   4   2       37.71       39.32      0.78 o
  -3   4   2      170.19      165.58      2.04 o
  -2   4   2      482.51      513.75      4.74 o
  -1   4   2      326.08      339.19      3.79 o
   0   4   2      822.53      809.21      8.59 o
   1   4   2      347.56      406.24      6.08 o
   2   4   2      573.85      549.09      8.63 o
   3   4   2      121.97      125.91      1.56 o
   4   4   2       62.35       66.56      1.08 o
   5   4   2       17.73       17.16      0.69 o
   6   4   2        1.77        1.43      0.69 o
   7   4   2        4.81        5.20      1.04 o
  -7   5   2        0.46        0.47      0.81 o
  -6   5   2        5.51        6.72      1.20 o
  -5   5   2        6.10        8.12      0.68 o
  -4   5   2       32.91       33.67      1.07 o
  -3   5   2       26.95       27.85      0.57 o
  -2   5   2      376.70      367.68      3.49 o
  -1   5   2      228.18      224.06      2.88 o
   0   5   2       47.98       46.00      0.75 o
   1   5   2       77.59       68.91      1.19 o
   2   5   2      371.35      406.51      5.59 o
   3   5   2      157.42      157.34      2.07 o
   4   5   2       23.07       19.98      0.61 o
   5   5   2       18.15       17.61      1.04 o
   6   5   2        2.32        2.60      0.65 o
  -7   6   2        3.51        5.18      1.01 o
  -6   6   2        2.60        2.68      0.77 o
  -5   6   2       25.34       25.87      1.01 o
  -4   6   2      161.55      169.52      2.96 o
  -3   6   2       24.13       25.61      0.55 o
  -2   6   2        5.88        6.67      0.44 o
  -1   6   2        9.08        7.40      0.70 o
   0   6   2      250.66      257.11      3.30 o
   1   6   2       24.44       23.39      0.66 o
   2   6   2       48.55       53.24      0.84 o
   3   6   2       17.39       19.14      0.59 o
   4   6   2      159.25      159.13      2.18 o
   5   6   2       12.54       13.14      1.02 o
   6   6   2        5.47        5.34      0.89 o
  -6   7   2        0.00        0.68      0.75 o
  -5   7   2        3.38        4.66      0.64 o
  -4   7   2       26.55       25.18      0.92 o
  -3   7   2       75.66       69.58      0.98 o
  -2   7   2       17.38       17.02      0.68 o
  -1   7   2       72.35       78.10      1.65 o
   0   7   2       49.78       47.83      0.96 o
   1   7   2       99.81       97.95      2.20 o
   2   7   2        0.78        1.37      0.28 o
   3   7   2      171.32      170.14      2.72 o
   4   7   2        2.34        1.52      0.38 o
   5   7   2        0.20       -0.57      0.57 o
   6   7   2        4.32        5.96      1.02 o
  -6   8   2        4.53        6.69      1.16 o
  -5   8   2        0.62        0.27      0.66 o
  -4   8   2        8.64        9.59      0.68 o
  -3   8   2        4.96        5.33      0.38 o
  -2   8   2      142.19      128.99      2.05 o
  -1   8   2       22.09       23.68      0.83 o
   0   8   2        1.26        2.17      0.41 o
   1   8   2      208.24      197.57      3.03 o
   2   8   2       37.03       33.80      1.00 o
   3   8   2       39.87       36.51      1.30 o
   4   8   2        1.94        1.19      0.66 o
   5   8   2        0.68        0.67      0.74 o
   6   8   2       16.62       18.72      1.47 o
  -6   9   2        0.67       -0.91      0.91 o
  -5   9   2        0.49        0.20      0.60 o
  -4   9   2        2.71        2.85      0.54 o
  -3   9   2        3.21        2.93      0.51 o
  -2   9   2        1.23        1.52      0.49 o
  -1   9   2       35.63       31.77      1.24 o
   0   9   2      130.38      129.37      1.86 o
   1   9   2       40.70       39.66      1.08 o
   2   9   2      170.69      160.68      2.73 o
   3   9   2       17.96       15.52      1.00 o
   4   9   2        0.22        0.19      0.60 o
   5   9   2        2.47        2.94      1.31 o
  -5  10   2        2.84        3.93      0.90 o
  -4  10   2        0.02       -0.57      0.57 o
  -3  10   2       12.55       11.71      0.78 o
  -2  10   2       19.75       15.07      0.94 o
  -1  10   2       54.94       53.30      1.48 o
   0  10   2       36.04       35.33      0.91 o
   1  10   2      162.27      156.66      2.65 o
   2  10   2        3.08        4.01      0.60 o
   3  10   2       16.97       15.38      1.01 o
   4  10   2        5.42        4.51      1.31 o
   5  10   2        6.98        6.93      1.43 o
  -5  11   2        0.74        0.41      0.97 o
  -4  11   2        2.75        1.75      0.82 o
  -3  11   2        5.17        5.50      0.66 o
  -2  11   2       29.31       31.36      1.49 o
  -1  11   2       27.10       26.96      1.33 o
   0  11   2       54.65       52.21      1.25 o
   1  11   2       29.02       30.38      1.09 o
   2  11   2        3.57        4.22      0.59 o
   3  11   2        4.36        5.30      1.62 o
   4  11   2       18.38       21.35      1.91 o
   5  11   2        4.19        6.56      3.63 o
  -4  12   2        0.21        0.37      0.83 o
  -3  12   2       18.92       24.30      1.22 o
  -2  12   2        5.95        5.72      1.00 o
  -1  12   2       33.94       34.07      1.21 o
   0  12   2       28.19       27.76      1.17 o
   1  12   2        2.62        3.12      0.63 o
   2  12   2        8.08        8.92      0.78 o
   3  12   2       22.28       25.32      2.02 o
   4  12   2        0.27       -0.25      1.19 o
  -4  13   2        8.78        9.39      1.72 o
  -3  13   2        2.29        3.22      1.04 o
  -2  13   2       31.95       32.90      1.72 o
  -1  13   2       12.32       15.13      1.31 o
   0  13   2        2.56        2.06      1.08 o
   1  13   2        7.88       10.31      1.05 o
   2  13   2        5.23        5.25      1.03 o
   3  13   2       12.36       11.86      2.78 o
  -3  14   2       26.26       26.19      1.77 o
  -2  14   2       15.19       20.94      1.61 o
  -1  14   2        9.79       10.96      1.30 o
   0  14   2       20.15       21.15      1.79 o
   1  14   2       24.40       26.25      1.64 o
   2  14   2       22.04       24.87      2.61 o
  -1  15   2        4.13        5.48      1.19 o
   0  15   2        8.38       12.16      1.65 o
   1  15   2        5.62        5.74      1.10 o
  -2 -14   3        6.52        4.13      1.48 o
  -1 -14   3        8.05        7.81      0.93 o
   0 -14   3       14.35       13.33      1.28 o
   1 -14   3        6.79        6.21      0.86 o
   2 -14   3        6.96        6.33      1.30 o
  -3 -13   3       14.59       15.29      1.50 o
  -2 -13   3       11.35       11.41      1.19 o
  -1 -13   3        3.89        4.84      0.77 o
   0 -13   3        1.40        0.48      0.62 o
   1 -13   3        6.49        5.61      0.86 o
   2 -13   3        1.54        1.29      0.97 o
   3 -13   3       17.64       18.25      2.86 o
  -4 -12   3        1.52        2.14      1.13 o
  -3 -12   3        7.54        7.97      0.85 o
  -2 -12   3       16.87       16.19      0.94 o
  -1 -12   3       23.08       22.98      1.22 o
   0 -12   3        1.01        1.46      0.55 o
   1 -12   3        0.78        0.16      0.54 o
   2 -12   3        1.40        1.72      0.75 o
   3 -12   3        4.11        3.49      1.16 o
   4 -12   3        4.26        6.32      1.11 o
  -5 -11   3        0.61        0.08      0.91 o
  -4 -11   3        6.51        4.64      0.97 o
  -3 -11   3        0.97        0.47      0.71 o
  -2 -11   3       34.16       28.78      1.31 o
  -1 -11   3       21.36       19.48      1.13 o
   0 -11   3       26.60       25.62      1.13 o
   1 -11   3       11.15        9.99      0.87 o
   2 -11   3        2.49        1.66      0.69 o
   3 -11   3        3.52        3.10      1.06 o
   4 -11   3        3.84        3.76      0.95 o
  -5 -10   3       15.36       15.74      1.43 o
  -4 -10   3        8.60        8.46      1.01 o
  -3 -10   3        1.30        0.31      0.62 o
  -2 -10   3        2.58        2.84      0.54 o
  -1 -10   3       85.97       85.75      1.66 o
   0 -10   3       79.63       74.17      1.53 o
   1 -10   3        1.07        0.38      0.47 o
   2 -10   3       11.22        9.72      0.89 o
   3 -10   3        8.04        6.66      1.10 o
   4 -10   3        0.70        1.04      0.89 o
   5 -10   3       16.35       16.09      1.42 o
  -6  -9   3        3.77        3.97      1.19 o
  -5  -9   3        4.89        4.03      1.12 o
  -4  -9   3        5.38        4.60      0.87 o
  -3  -9   3       36.61       37.45      1.54 o
  -2  -9   3      126.91      121.79      2.30 o
  -1  -9   3       92.98       97.25      1.73 o
   0  -9   3      118.83      113.57      1.69 o
   1  -9   3       37.60       35.61      0.92 o
   2  -9   3       49.81       48.62      1.50 o
   3  -9   3       18.30       18.58      1.30 o
   4  -9   3        5.76        7.80      0.90 o
   5  -9   3        2.35        1.56      0.88 o
  -6  -8   3        3.20        3.99      1.13 o
  -5  -8   3       11.45        7.42      1.10 o
  -4  -8   3        5.21        4.36      0.72 o
  -3  -8   3       48.38       51.71      1.13 o
  -2  -8   3      170.03      170.70      2.66 o
  -1  -8   3        0.37        2.12      0.38 o
   0  -8   3       35.82       38.46      0.86 o
   1  -8   3       94.48       97.44      1.77 o
   2  -8   3      141.87      135.01      2.24 o
   3  -8   3        1.74        1.37      0.41 o
   4  -8   3        8.21        8.61      0.84 o
   5  -8   3        0.88        2.43      0.65 o
   6  -8   3        2.33        1.19      1.03 o
  -6  -7   3        8.66        6.55      1.16 o
  -5  -7   3        3.10        2.65      0.89 o
  -4  -7   3       44.30       45.06      1.23 o
  -3  -7   3       13.40       12.40      0.58 o
  -2  -7   3       24.94       29.04      0.87 o
  -1  -7   3        8.91        8.05      0.48 o
   0  -7   3       48.02       48.69      0.94 o
   1  -7   3       29.96       28.78      0.74 o
   2  -7   3       55.56       57.22      1.05 o
   3  -7   3      183.45      179.42      2.87 o
   4  -7   3        3.43        3.27      0.62 o
   5  -7   3        9.11        9.32      0.81 o
   6  -7   3        1.82        2.71      0.91 o
  -6  -6   3        1.16        1.92      0.99 o
  -5  -6   3       23.94       24.11      1.66 o
  -4  -6   3       10.78        9.51      0.68 o
  -3  -6   3       33.77       29.32      0.70 o
  -2  -6   3       27.31       28.19      0.73 o
  -1  -6   3       33.69       40.91      0.91 o
   0  -6   3       61.19       67.77      1.17 o
   1  -6   3       60.27       69.44      1.34 o
   2  -6   3       81.70       87.12      1.33 o
   3  -6   3      207.01      215.06      2.77 o
   4  -6   3       54.44       57.83      1.62 o
   5  -6   3        9.60       11.48      0.83 o
   6  -6   3        0.42        1.32      0.73 o
  -7  -5   3        0.23       -1.30      1.33 o
  -6  -5   3        5.50        3.26      0.93 o
  -5  -5   3       10.72       12.29      0.90 o
  -4  -5   3       30.27       28.20      0.96 o
  -3  -5   3        0.60        0.98      0.30 o
  -2  -5   3       41.93       39.99      0.91 o
  -1  -5   3      169.44      144.37      2.33 o
   0  -5   3      157.88      178.30      2.23 o
   1  -5   3      167.12      205.24      3.44 o
   2  -5   3       89.99       92.62      1.41 o
   3  -5   3      165.37      166.26      3.54 o
   4  -5   3      108.96      115.95      1.90 o
   5  -5   3        9.89        9.91      0.78 o
   6  -5   3       12.04       15.00      1.16 o
  -7  -4   3        1.21        0.46      1.19 o
  -6  -4   3        9.85       12.23      1.01 o
  -5  -4   3        8.66        7.16      0.61 o
  -4  -4   3       23.93       27.69      0.76 o
  -3  -4   3      138.33      140.45      2.00 o
  -2  -4   3        2.52        1.99      0.35 o
  -1  -4   3      239.98      241.43      4.28 o
   0  -4   3      649.51      718.50      9.61 o
   1  -4   3      389.03      456.32      5.15 o
   2  -4   3       72.14       88.99      1.40 o
   3  -4   3      113.87      117.68      1.60 o
   4  -4   3      216.44      222.99      3.28 o
   5  -4   3       16.84       15.46      1.17 o
   6  -4   3        8.69        9.76      0.92 o
  -7  -3   3        8.21       10.46      1.29 o
  -6  -3   3        0.21        0.49      0.67 o
  -5  -3   3       49.41       48.38      1.02 o
  -4  -3   3      155.85      160.38      2.21 o
  -3  -3   3       28.89       31.71      0.68 o
  -2  -3   3      135.07      132.96      1.73 o
  -1  -3   3      518.75      496.31      6.00 o
   0  -3   3      108.70       96.73      1.10 o
   1  -3   3      861.47     1000.05     20.30 o
   2  -3   3       27.66       27.54      0.61 o
   3  -3   3       48.99       47.91      0.97 o
   4  -3   3       88.11       85.01      1.53 o
   5  -3   3       32.17       33.92      1.12 o
   6  -3   3        5.72        5.08      0.72 o
   7  -3   3        1.32        0.30      1.19 o
  -7  -2   3        8.23        8.53      1.04 o
  -6  -2   3        1.78        1.00      0.62 o
  -5  -2   3        3.38        3.88      0.44 o
  -4  -2   3       42.84       41.61      0.84 o
  -3  -2   3        0.10        0.28      0.26 o
  -2  -2   3      223.15      228.44      2.70 o
  -1  -2   3      115.49      110.21      1.27 o
   0  -2   3      920.99     1018.04     13.06 o
   1  -2   3      879.52      927.64     19.94 o
   2  -2   3      301.35      281.11      3.58 o
   3  -2   3       69.98       69.81      1.46 o
   4  -2   3       12.80       12.74      0.69 o
   5  -2   3       45.34       42.91      1.17 o
   6  -2   3        3.23        3.80      0.63 o
   7  -2   3        2.84        3.73      1.09 o
  -7  -1   3        0.99       -0.84      0.84 o
  -6  -1   3       29.53       30.19      1.73 o
  -5  -1   3      142.59      133.46      1.86 o
  -4  -1   3       81.96       88.76      1.31 o
  -3  -1   3      271.23      285.68      3.13 o
  -2  -1   3      172.28      159.87      1.82 o
  -1  -1   3      311.00      385.17      3.42 o
   0  -1   3      366.45      352.27      3.94 o
   1  -1   3      279.86      293.84      3.63 o
   2  -1   3      362.67      325.92      4.70 o
   3  -1   3       17.00       15.44      0.53 o
   4  -1   3       23.65       20.98      0.80 o
   5  -1   3       27.44       28.84      1.30 o
   6  -1   3        1.26        1.11      0.49 o
   7  -1   3        0.93        1.29      1.31 o
  -7   0   3        2.66        2.72      1.19 o
  -6   0   3       32.72       32.70      1.77 o
  -5   0   3       35.69       35.38      0.85 o
  -4   0   3       13.69       18.20      0.58 o
  -3   0   3       15.71       12.73      0.43 o
  -2   0   3      288.30      322.06      3.36 o
  -1   0   3       86.05      100.57      1.12 o
   0   0   3        3.47        3.43      0.19 o
   1   0   3       62.67       59.36      1.45 o
   2   0   3      567.14      607.48     15.15 o
   3   0   3       38.62       27.43      0.70 o
   4   0   3      125.08      112.28      1.96 o
   5   0   3       14.00       15.47      0.71 o
   6   0   3        4.09        5.05      0.61 o
   7   0   3        7.11        7.75      1.60 o
  -7   1   3        0.98        0.81      0.96 o
  -6   1   3       29.51       31.24      1.47 o
  -5   1   3      142.66      131.52      1.97 o
  -4   1   3       82.04       87.58      1.28 o
  -3   1   3      271.18      287.38      3.11 o
  -2   1   3      172.47      160.74      1.90 o
  -1   1   3      310.95      377.13      3.75 o
   0   1   3      366.52      350.82      4.51 o
   1   1   3      279.97      287.01      5.32 o
   2   1   3      362.17      318.61      8.38 o
   3   1   3       17.02       15.44      0.56 o
   4   1   3       23.58       21.61      0.64 o
   5   1   3       27.49       28.77      0.86 o
   6   1   3        1.27        0.71      0.49 o
   7   1   3        0.92        2.34      1.37 o
  -7   2   3        8.24        8.00      1.23 o
  -6   2   3        1.80        1.50      0.81 o
  -5   2   3        3.38        3.33      0.46 o
  -4   2   3       42.83       41.41      0.87 o
  -3   2   3        0.10        0.35      0.24 o
  -2   2   3      223.00      232.53      2.62 o
  -1   2   3      115.49      111.83      1.16 o
   0   2   3      921.61     1003.25     11.73 o
   1   2   3      879.78      900.50     13.58 o
   2   2   3      301.14      282.21      4.46 o
   3   2   3       69.97       70.06      1.13 o
   4   2   3       12.85       13.77      0.51 o
   5   2   3       45.42       43.28      1.04 o
   6   2   3        3.22        3.58      0.66 o
   7   2   3        2.84        4.18      1.73 o
  -7   3   3        8.24        9.34      1.25 o
  -6   3   3        0.21        1.25      0.81 o
  -5   3   3       49.29       48.54      1.11 o
  -4   3   3      155.53      160.03      2.11 o
  -3   3   3       28.95       32.38      0.69 o
  -2   3   3      134.89      134.30      1.54 o
  -1   3   3      519.19      496.05      4.54 o
   0   3   3      108.55       94.88      1.11 o
   1   3   3      861.57      999.00     20.14 o
   2   3   3       27.77       27.29      0.79 o
   3   3   3       49.01       47.85      0.97 o
   4   3   3       88.11       86.13      1.44 o
   5   3   3       32.11       34.11      1.05 o
   6   3   3        5.70        5.98      1.13 o
   7   3   3        1.32        0.78      1.30 o
  -7   4   3        1.21        1.16      1.09 o
  -6   4   3        9.84       11.98      1.15 o
  -5   4   3        8.64        7.85      0.54 o
  -4   4   3       23.96       28.54      0.73 o
  -3   4   3      138.55      142.48      1.70 o
  -2   4   3        2.53        2.24      0.22 o
  -1   4   3      239.92      238.09      2.53 o
   0   4   3      648.87      704.18      7.04 o
   1   4   3      389.04      453.70      7.59 o
   2   4   3       72.23       87.12      1.48 o
   3   4   3      113.90      114.60      1.98 o
   4   4   3      216.38      221.23      2.78 o
   5   4   3       16.81       16.17      0.70 o
   6   4   3        8.70        9.45      0.79 o
  -7   5   3        0.23       -0.14      0.94 o
  -6   5   3        5.50        4.51      0.98 o
  -5   5   3       10.74       15.12      0.86 o
  -4   5   3       30.27       30.49      0.70 o
  -3   5   3        0.59        1.33      0.27 o
  -2   5   3       41.97       40.03      0.74 o
  -1   5   3      169.58      145.44      1.79 o
   0   5   3      157.76      174.04      1.92 o
   1   5   3      167.05      201.79      2.85 o
   2   5   3       90.02       92.25      1.52 o
   3   5   3      165.46      164.80      2.63 o
   4   5   3      109.01      113.67      1.93 o
   5   5   3        9.92       10.62      0.84 o
   6   5   3       12.02       14.46      0.96 o
  -6   6   3        1.16        2.46      0.78 o
  -5   6   3       23.92       25.05      1.01 o
  -4   6   3       10.79       10.85      0.47 o
  -3   6   3       33.74       29.29      0.73 o
  -2   6   3       27.33       28.01      0.58 o
  -1   6   3       33.73       39.47      0.89 o
   0   6   3       61.21       65.79      0.99 o
   1   6   3       60.29       66.54      2.06 o
   2   6   3       81.59       89.13      1.83 o
   3   6   3      207.18      211.91      3.28 o
   4   6   3       54.45       57.29      1.25 o
   5   6   3        9.63       11.56      1.15 o
   6   6   3        0.42        0.46      1.09 o
  -6   7   3        8.67        8.93      1.00 o
  -5   7   3        3.12        5.22      0.67 o
  -4   7   3       44.35       43.78      1.42 o
  -3   7   3       13.38       13.17      0.49 o
  -2   7   3       24.90       28.84      0.64 o
  -1   7   3        8.83        9.61      0.57 o
   0   7   3       48.12       47.63      0.86 o
   1   7   3       29.96       27.85      0.76 o
   2   7   3       55.77       59.09      1.55 o
   3   7   3      183.53      176.96      2.82 o
   4   7   3        3.43        3.04      0.56 o
   5   7   3        9.08        8.81      1.42 o
   6   7   3        1.81        1.88      1.28 o
  -6   8   3        3.20        3.74      0.89 o
  -5   8   3       11.50       11.13      0.95 o
  -4   8   3        5.23        5.08      0.59 o
  -3   8   3       48.30       52.01      0.93 o
  -2   8   3      170.03      165.73      2.36 o
  -1   8   3        0.37        1.65      0.43 o
   0   8   3       35.74       39.26      0.83 o
   1   8   3       94.17       96.50      1.73 o
   2   8   3      141.94      134.08      2.27 o
   3   8   3        1.72        1.00      0.56 o
   4   8   3        8.26        9.70      1.02 o
   5   8   3        0.87        1.09      1.57 o
   6   8   3        2.34        0.13      1.33 o
  -6   9   3        3.76        4.84      0.92 o
  -5   9   3        4.87        4.30      0.83 o
  -4   9   3        5.34        6.41      0.67 o
  -3   9   3       36.67       38.83      1.16 o
  -2   9   3      126.98      122.01      3.21 o
  -1   9   3       92.94       97.08      1.76 o
   0   9   3      118.92      114.26      1.86 o
   1   9   3       37.58       34.99      1.14 o
   2   9   3       49.71       48.28      1.19 o
   3   9   3       18.22       17.84      1.01 o
   4   9   3        5.75        9.15      0.92 o
   5   9   3        2.37        1.92      1.31 o
  -5  10   3       15.35       16.19      1.62 o
  -4  10   3        8.60        7.64      0.79 o
  -3  10   3        1.31        0.17      0.48 o
  -2  10   3        2.60        2.62      0.53 o
  -1  10   3       85.98       83.99      2.20 o
   0  10   3       79.72       73.59      1.59 o
   1  10   3        1.07        1.28      0.45 o
   2  10   3       11.23       10.89      0.72 o
   3  10   3        8.04        6.69      1.27 o
   4  10   3        0.70        0.80      0.99 o
   5  10   3       16.38       18.63      3.59 o
  -5  11   3        0.61        0.33      0.93 o
  -4  11   3        6.51        6.61      1.05 o
  -3  11   3        0.97        0.82      0.53 o
  -2  11   3       34.18       31.06      1.25 o
  -1  11   3       21.37       20.15      1.27 o
   0  11   3       26.61       25.96      0.98 o
   1  11   3       11.15       11.51      0.74 o
   2  11   3        2.49        3.78      0.78 o
   3  11   3        3.51        4.44      1.85 o
   4  11   3        3.82        4.33      1.34 o
  -4  12   3        1.52        1.94      0.94 o
  -3  12   3        7.56        8.77      0.79 o
  -2  12   3       16.88       18.35      1.33 o
  -1  12   3       23.08       24.42      1.49 o
   0  12   3        1.00        1.70      0.80 o
   1  12   3        0.78        0.41      0.81 o
   2  12   3        1.40        1.73      1.13 o
   3  12   3        4.12        2.98      1.25 o
   4  12   3        4.27        3.75      2.30 o
  -3  13   3       14.61       17.74      1.53 o
  -2  13   3       11.31       14.17      1.30 o
  -1  13   3        3.89        5.23      1.16 o
   0  13   3        1.39        0.39      0.97 o
   1  13   3        6.49        8.19      1.01 o
   2  13   3        1.55        1.48      0.86 o
   3  13   3       17.60       21.32      2.04 o
  -2  14   3        6.47        6.58      1.06 o
  -1  14   3        8.05        8.90      1.22 o
   0  14   3       14.36       15.09      1.60 o
   1  14   3        6.77        7.24      1.12 o
   2  14   3        6.96        8.85      1.17 o
  -2 -14   4       11.13        9.23      1.16 o
  -1 -14   4        0.27       -0.61      0.63 o
   0 -14   4        5.34        6.15      0.92 o
   1 -14   4        1.75        0.88      0.85 o
  -3 -13   4       13.09       11.90      1.84 o
  -2 -13   4        0.24       -0.79      0.79 o
  -1 -13   4        0.36       -0.49      0.58 o
   0 -13   4        4.40        4.26      0.75 o
   1 -13   4        2.21        2.78      0.73 o
   2 -13   4       13.55       12.31      1.51 o
   3 -13   4       14.04       11.69      1.66 o
  -4 -12   4        0.92        0.48      0.94 o
  -3 -12   4        6.25        3.38      0.85 o
  -2 -12   4        7.91        6.31      2.66 o
  -1 -12   4        2.09        1.79      0.68 o
   0 -12   4       15.54       15.29      1.02 o
   1 -12   4       20.48       19.04      1.62 o
   2 -12   4        7.28        5.61      1.17 o
   3 -12   4        4.82        5.29      1.22 o
  -4 -11   4       11.82       11.02      1.26 o
  -3 -11   4        2.55        3.16      0.85 o
  -2 -11   4       15.76       12.70      0.79 o
  -1 -11   4       12.78       12.76      0.91 o
   0 -11   4        5.68        5.34      0.74 o
   1 -11   4        2.99        2.68      0.66 o
   2 -11   4       16.25       15.10      1.53 o
   3 -11   4       15.29       12.62      1.47 o
   4 -11   4        1.06        1.43      1.01 o
  -5 -10   4       19.74       17.50      1.54 o
  -4 -10   4        9.23        7.06      1.04 o
  -3 -10   4        0.52       -0.33      0.50 o
  -2 -10   4       24.37       23.51      0.96 o
  -1 -10   4       38.01       36.94      1.03 o
   0 -10   4        2.19        0.76      0.45 o
   1 -10   4       12.19       11.17      0.73 o
   2 -10   4       35.40       36.13      1.07 o
   3 -10   4        9.35        8.20      1.33 o
   4 -10   4        5.74        5.45      1.13 o
  -5  -9   4        2.67        3.29      0.97 o
  -4  -9   4        3.21        3.82      0.71 o
  -3  -9   4       14.37       12.82      1.11 o
  -2  -9   4       83.94       88.35      1.75 o
  -1  -9   4       57.22       50.92      1.19 o
   0  -9   4        1.41        0.53      0.65 o
   1  -9   4       77.74       74.86      1.55 o
   2  -9   4        6.97        6.52      0.56 o
   3  -9   4       39.95       42.02      2.00 o
   4  -9   4       11.55       10.76      1.35 o
   5  -9   4       13.01       16.01      2.29 o
  -6  -8   4        5.37        5.87      1.20 o
  -5  -8   4        6.64        7.87      1.02 o
  -4  -8   4        4.76        4.45      0.68 o
  -3  -8   4      108.73      115.27      2.10 o
  -2  -8   4      106.59       99.81      1.86 o
  -1  -8   4       13.82       17.31      0.74 o
   0  -8   4       51.19       46.23      1.25 o
   1  -8   4       38.21       36.45      0.94 o
   2  -8   4       58.74       58.17      1.28 o
   3  -8   4       19.05       15.27      1.07 o
   4  -8   4        4.67        4.41      0.95 o
   5  -8   4        3.38        4.00      0.92 o
  -6  -7   4       15.36       16.35      1.51 o
  -5  -7   4       10.09       10.27      1.17 o
  -4  -7   4        2.00        1.05      0.54 o
  -3  -7   4       56.75       56.36      1.18 o
  -2  -7   4        0.23       -0.22      0.35 o
  -1  -7   4       36.62       38.77      0.95 o
   0  -7   4        4.21        4.38      0.34 o
   1  -7   4        7.89        6.55      0.57 o
   2  -7   4      197.91      209.00      2.75 o
   3  -7   4       50.05       47.82      1.09 o
   4  -7   4       21.58       20.83      1.41 o
   5  -7   4        5.80        6.47      0.85 o
   6  -7   4        4.77        5.06      0.96 o
  -6  -6   4        2.48        2.59      0.84 o
  -5  -6   4       13.57       12.70      1.00 o
  -4  -6   4        4.29        1.54      0.54 o
  -3  -6   4       36.49       37.06      1.05 o
  -2  -6   4      221.20      229.05      3.63 o
  -1  -6   4      210.48      213.76      3.32 o
   0  -6   4       53.67       58.71      1.26 o
   1  -6   4       90.44      100.36      2.02 o
   2  -6   4       10.58       11.42      0.54 o
   3  -6   4       96.16      100.15      1.75 o
   4  -6   4        1.37        1.99      0.55 o
   5  -6   4        5.42        5.80      0.68 o
   6  -6   4        1.63        2.15      0.77 o
  -7  -5   4        9.41        9.40      1.57 o
  -6  -5   4        2.93        4.65      1.15 o
  -5  -5   4        1.32        0.75      0.58 o
  -4  -5   4       18.96       21.31      1.55 o
  -3  -5   4      157.76      154.28      2.41 o
  -2  -5   4       73.67       79.76      1.43 o
  -1  -5   4       23.95       23.99      0.63 o
   0  -5   4      196.37      206.67      2.74 o
   1  -5   4       58.74       61.92      1.37 o
   2  -5   4       90.97       80.91      1.13 o
   3  -5   4       30.15       30.47      0.66 o
   4  -5   4      115.01      116.14      1.97 o
   5  -5   4       13.24       12.31      0.79 o
   6  -5   4        3.54        3.55      0.78 o
  -7  -4   4        5.62        5.62      1.03 o
  -6  -4   4       11.18       11.85      1.59 o
  -5  -4   4       24.53       24.28      0.88 o
  -4  -4   4      153.15      163.80      2.69 o
  -3  -4   4       54.73       52.40      1.17 o
  -2  -4   4      105.72      111.88      1.78 o
  -1  -4   4      175.38      159.29      2.25 o
   0  -4   4        2.19        4.88      0.32 o
   1  -4   4       50.62       46.96      0.81 o
   2  -4   4        6.09        8.58      0.71 o
   3  -4   4      133.41      128.52      1.80 o
   4  -4   4        7.27        6.18      0.48 o
   5  -4   4       44.98       41.37      1.23 o
   6  -4   4       10.57       11.00      0.93 o
  -7  -3   4        2.39        1.60      0.88 o
  -6  -3   4        7.02        8.37      0.90 o
  -5  -3   4       44.73       46.47      1.15 o
  -4  -3   4       64.87       62.45      1.13 o
  -3  -3   4      370.94      357.53      3.89 o
  -2  -3   4      224.88      214.06      2.38 o
  -1  -3   4      108.57      106.54      1.38 o
   0  -3   4      346.99      384.99      5.69 o
   1  -3   4       70.39       95.54      1.30 o
   2  -3   4       15.13       13.96      0.43 o
   3  -3   4      129.12      126.52      1.74 o
   4  -3   4      127.11      115.75      1.95 o
   5  -3   4        5.35        4.46      0.44 o
   6  -3   4        0.62        0.10      0.53 o
  -7  -2   4        2.61        2.89      1.07 o
  -6  -2   4        0.68        0.80      0.54 o
  -5  -2   4       20.88       19.38      0.82 o
  -4  -2   4      106.64      102.37      1.49 o
  -3  -2   4      147.52      151.38      1.87 o
  -2  -2   4      461.72      474.40      4.88 o
  -1  -2   4      526.83      506.30      5.61 o
   0  -2   4      209.44      273.19      4.98 o
   1  -2   4      259.04      287.33      4.22 o
   2  -2   4      203.12      193.83      2.98 o
   3  -2   4        8.66        6.24      0.32 o
   4  -2   4       18.27       17.24      0.71 o
   5  -2   4       38.01       38.18      1.17 o
   6  -2   4        6.84        7.14      1.34 o
  -7  -1   4        3.31        3.34      1.30 o
  -6  -1   4       41.53       45.79      1.33 o
  -5  -1   4       14.68       14.24      0.71 o
  -4  -1   4        8.02        7.77      0.48 o
  -3  -1   4       38.36       41.70      0.77 o
  -2  -1   4      295.31      334.01      3.53 o
  -1  -1   4      138.10      116.24      1.30 o
   0  -1   4      131.63      171.04      2.65 o
   1  -1   4      720.68      781.68     35.81 o
   2  -1   4      189.82      190.85      2.90 o
   3  -1   4      103.80       98.65      2.20 o
   4  -1   4        5.44        5.61      0.36 o
   5  -1   4       15.87       15.72      0.91 o
   6  -1   4        6.77        6.14      1.25 o
  -7   0   4        8.99       10.31      1.75 o
  -6   0   4        8.82        8.01      1.25 o
  -5   0   4       60.64       56.48      1.44 o
  -4   0   4       30.85       26.74      0.72 o
  -3   0   4        0.08        0.19      0.25 o
  -2   0   4        0.06       -0.20      0.20 o
  -1   0   4     1324.56     1405.66     12.58 o
   0   0   4       17.30       33.51      0.67 o
   1   0   4       57.36       56.55      1.36 o
   2   0   4      339.85      410.01      7.26 o
   3   0   4       78.90       71.15      2.66 o
   4   0   4       83.42       87.13      2.21 o
   5   0   4       10.18       10.29      0.51 o
   6   0   4        8.26        8.88      1.11 o
  -7   1   4        3.33        3.16      1.07 o
  -6   1   4       41.58       42.70      1.37 o
  -5   1   4       14.72       14.12      0.67 o
  -4   1   4        7.98        7.88      0.50 o
  -3   1   4       38.25       42.50      1.01 o
  -2   1   4      295.39      334.34      3.71 o
  -1   1   4      138.18      116.56      1.22 o
   0   1   4      131.83      173.33      2.10 o
   1   1   4      721.07      815.13     14.07 o
   2   1   4      189.85      187.43      4.75 o
   3   1   4      103.83      101.13      3.38 o
   4   1   4        5.42        4.57      0.77 o
   5   1   4       15.87       15.45      0.54 o
   6   1   4        6.75        6.42      0.99 o
  -7   2   4        2.62        2.28      1.09 o
  -6   2   4        0.69        0.43      0.57 o
  -5   2   4       20.86       19.81      0.79 o
  -4   2   4      106.48      101.70      1.55 o
  -3   2   4      147.49      153.75      1.97 o
  -2   2   4      461.69      474.18      5.12 o
  -1   2   4      527.05      509.88      4.65 o
   0   2   4      209.64      270.36      3.25 o
   1   2   4      258.95      290.37      3.85 o
   2   2   4      203.31      195.66      3.20 o
   3   2   4        8.61        6.05      0.73 o
   4   2   4       18.24       19.10      1.03 o
   5   2   4       37.96       42.06      1.37 o
   6   2   4        6.83        7.19      1.27 o
  -7   3   4        2.39        2.43      1.13 o
  -6   3   4        7.02        6.78      1.01 o
  -5   3   4       44.60       45.91      1.13 o
  -4   3   4       64.82       62.27      1.25 o
  -3   3   4      370.99      360.16      4.07 o
  -2   3   4      225.25      209.15      2.13 o
  -1   3   4      108.70      107.89      1.16 o
   0   3   4      346.87      385.61      5.17 o
   1   3   4       70.43       95.74      2.48 o
   2   3   4       15.17       14.59      0.91 o
   3   3   4      129.04      125.03      2.16 o
   4   3   4      127.04      118.00      2.23 o
   5   3   4        5.33        5.42      0.60 o
   6   3   4        0.62        1.30      0.81 o
  -7   4   4        5.62        6.68      1.22 o
  -6   4   4       11.16       12.85      1.25 o
  -5   4   4       24.56       24.14      0.98 o
  -4   4   4      153.14      162.39      2.19 o
  -3   4   4       54.85       53.86      0.91 o
  -2   4   4      105.52      109.45      1.27 o
  -1   4   4      175.39      159.67      1.75 o
   0   4   4        2.17        4.72      0.46 o
   1   4   4       50.48       46.76      1.25 o
   2   4   4        6.06        7.99      0.71 o
   3   4   4      133.36      124.92      2.13 o
   4   4   4        7.28        5.92      0.55 o
   5   4   4       44.92       44.01      2.00 o
   6   4   4       10.56       12.80      1.21 o
  -7   5   4        9.42        8.97      1.15 o
  -6   5   4        2.94        4.73      0.82 o
  -5   5   4        1.33        1.21      0.59 o
  -4   5   4       18.94       20.63      0.70 o
  -3   5   4      157.75      154.51      1.89 o
  -2   5   4       73.69       79.39      1.22 o
  -1   5   4       23.89       23.91      0.49 o
   0   5   4      196.09      205.61      2.71 o
   1   5   4       58.67       60.97      1.02 o
   2   5   4       90.99       82.66      1.25 o
   3   5   4       30.26       30.29      0.87 o
   4   5   4      115.08      115.48      1.93 o
   5   5   4       13.25       12.51      1.07 o
   6   5   4        3.53        3.84      1.31 o
  -6   6   4        2.48        3.59      0.85 o
  -5   6   4       13.53       13.85      0.86 o
  -4   6   4        4.30        3.17      0.47 o
  -3   6   4       36.54       35.76      0.89 o
  -2   6   4      221.43      228.17      2.38 o
  -1   6   4      210.59      214.00      2.55 o
   0   6   4       53.74       55.92      0.85 o
   1   6   4       90.46       98.66      1.81 o
   2   6   4       10.51       11.06      0.85 o
   3   6   4       96.30       99.72      1.80 o
   4   6   4        1.38        0.56      0.39 o
   5   6   4        5.46        6.85      1.28 o
   6   6   4        1.61        2.02      1.34 o
  -6   7   4       15.35       19.76      1.32 o
  -5   7   4       10.09       11.00      0.84 o
  -4   7   4        2.00        1.19      0.38 o
  -3   7   4       56.74       58.13      0.95 o
  -2   7   4        0.23        0.11      0.31 o
  -1   7   4       36.66       37.78      0.78 o
   0   7   4        4.19        4.19      0.33 o
   1   7   4        7.90        6.26      0.49 o
   2   7   4      198.03      205.38      3.59 o
   3   7   4       50.07       48.33      1.42 o
   4   7   4       21.54       21.25      1.10 o
   5   7   4        5.78        6.64      1.24 o
   6   7   4        4.78        5.17      1.65 o
  -6   8   4        5.39        6.05      1.02 o
  -5   8   4        6.65        8.23      0.76 o
  -4   8   4        4.76        4.67      0.59 o
  -3   8   4      108.72      114.95      2.37 o
  -2   8   4      106.57      101.80      1.80 o
  -1   8   4       13.79       17.07      0.61 o
   0   8   4       51.03       45.42      1.03 o
   1   8   4       38.32       33.88      0.85 o
   2   8   4       58.68       56.76      1.43 o
   3   8   4       19.11       18.27      0.97 o
   4   8   4        4.67        6.10      1.33 o
   5   8   4        3.38        3.40      1.31 o
  -5   9   4        2.64        2.33      0.80 o
  -4   9   4        3.22        3.90      0.58 o
  -3   9   4       14.34       12.34      0.59 o
  -2   9   4       83.99       88.27      1.42 o
  -1   9   4       57.32       46.71      1.28 o
   0   9   4        1.41        0.53      0.35 o
   1   9   4       77.69       76.24      1.46 o
   2   9   4        6.95        7.01      0.64 o
   3   9   4       39.92       43.98      1.99 o
   4   9   4       11.55       13.72      1.58 o
   5   9   4       13.00       12.94      1.82 o
  -5  10   4       19.73       18.39      1.29 o
  -4  10   4        9.19        8.54      0.80 o
  -3  10   4        0.52        0.76      0.48 o
  -2  10   4       24.33       25.19      0.78 o
  -1  10   4       38.03       37.28      1.01 o
   0  10   4        2.20        1.36      0.43 o
   1  10   4       12.18       10.93      0.63 o
   2  10   4       35.45       36.33      1.73 o
   3  10   4        9.35        8.51      1.33 o
   4  10   4        5.75        5.88      1.22 o
  -4  11   4       11.84       10.46      1.19 o
  -3  11   4        2.54        3.24      0.78 o
  -2  11   4       15.80       14.75      0.72 o
  -1  11   4       12.78       12.24      1.05 o
   0  11   4        5.70        6.02      0.87 o
   1  11   4        2.99        3.27      1.19 o
   2  11   4       16.25       14.39      1.42 o
   3  11   4       15.33       12.82      1.50 o
   4  11   4        1.07        0.63      1.24 o
  -4  12   4        0.92        2.08      1.01 o
  -3  12   4        6.26        5.19      0.86 o
  -2  12   4        7.91        8.36      1.15 o
  -1  12   4        2.07        2.64      0.88 o
   0  12   4       15.52       18.80      2.14 o
   1  12   4       20.47       19.68      1.98 o
   2  12   4        7.31        8.75      1.32 o
   3  12   4        4.79        4.62      2.26 o
  -3  13   4       13.09       12.45      1.12 o
  -2  13   4        0.23       -0.21      0.76 o
  -1  13   4        0.35        0.17      0.77 o
   0  13   4        4.41        5.07      1.14 o
   1  13   4        2.18        2.51      1.29 o
   2  13   4       13.53       14.19      1.19 o
   3  13   4       14.02       13.06      2.42 o
  -2  14   4       11.11       12.27      1.31 o
  -1  14   4        0.27        0.37      1.47 o
   0  14   4        5.32        5.88      1.16 o
   1  14   4        1.76        2.66      1.12 o
  -1 -14   5        2.06        1.42      0.81 o
   0 -14   5        4.66        4.77      0.85 o
  -3 -13   5        6.41        6.87      1.53 o
  -2 -13   5        3.60        2.99      0.86 o
  -1 -13   5        0.30       -0.13      0.61 o
   0 -13   5        3.93        3.50      0.71 o
   1 -13   5        6.67        6.91      1.39 o
   2 -13   5       11.10       12.97      2.90 o
  -3 -12   5        4.06        2.54      0.98 o
  -2 -12   5        7.07        5.84      0.99 o
  -1 -12   5       13.18       14.16      1.00 o
   0 -12   5        5.42        5.23      0.65 o
   1 -12   5        3.73        3.60      0.69 o
   2 -12   5        0.44        0.29      1.03 o
   3 -12   5        4.92        2.73      1.22 o
  -4 -11   5        4.39        2.87      0.96 o
  -3 -11   5        4.93        3.71      0.80 o
  -2 -11   5        6.82        6.56      0.80 o
  -1 -11   5        4.37        4.24      0.72 o
   0 -11   5       25.01       26.37      1.05 o
   1 -11   5       25.76       25.79      1.12 o
   2 -11   5       10.49        9.96      1.34 o
   3 -11   5       15.22       13.54      1.59 o
   4 -11   5        2.38        2.19      1.22 o
  -5 -10   5        8.89        8.19      1.21 o
  -4 -10   5       14.82       15.03      1.19 o
  -3 -10   5        3.85        4.32      0.77 o
  -2 -10   5        8.02        8.09      0.67 o
  -1 -10   5       24.46       22.75      1.23 o
   0 -10   5        9.98        8.78      0.97 o
   1 -10   5       11.46       11.64      0.78 o
   2 -10   5       75.42       75.98      2.03 o
   3 -10   5        3.48        2.17      1.33 o
   4 -10   5        6.67        7.15      1.24 o
  -5  -9   5       12.45       11.08      1.29 o
  -4  -9   5        2.35        2.16      0.75 o
  -3  -9   5        6.18        4.78      0.61 o
  -2  -9   5        6.72        6.69      0.63 o
  -1  -9   5        0.94        1.25      0.41 o
   0  -9   5       80.03       74.00      1.72 o
   1  -9   5       10.01       10.53      0.72 o
   2  -9   5        2.56        1.70      0.59 o
   3  -9   5       27.11       24.76      3.30 o
   4  -9   5        5.51        4.20      1.01 o
   5  -9   5        7.06        7.48      1.27 o
  -6  -8   5        1.69        2.40      0.88 o
  -5  -8   5        2.36        1.73      0.76 o
  -4  -8   5        6.75        5.63      0.78 o
  -3  -8   5       49.46       48.01      1.28 o
  -2  -8   5       44.88       44.09      1.18 o
  -1  -8   5       32.23       29.02      0.92 o
   0  -8   5       19.13       20.49      0.93 o
   1  -8   5       97.33       94.02      2.08 o
   2  -8   5       37.98       32.29      0.95 o
   3  -8   5        6.32        6.87      1.04 o
   4  -8   5        1.69        1.90      0.88 o
   5  -8   5        2.58        2.37      0.99 o
  -6  -7   5       15.60       16.70      2.55 o
  -5  -7   5        2.88        4.48      0.78 o
  -4  -7   5        3.85        4.51      0.75 o
  -3  -7   5       36.83       36.43      1.15 o
  -2  -7   5       83.77       81.77      1.77 o
  -1  -7   5       43.57       42.75      1.14 o
   0  -7   5       47.70       44.53      1.21 o
   1  -7   5       37.98       42.47      1.58 o
   2  -7   5        8.77        9.28      0.76 o
   3  -7   5       73.58       62.33      1.33 o
   4  -7   5        0.31       -0.25      0.69 o
   5  -7   5       10.64       10.95      1.21 o
  -6  -6   5        3.34        5.11      0.80 o
  -5  -6   5       12.81       15.51      0.95 o
  -4  -6   5       18.35       17.33      0.92 o
  -3  -6   5       87.76       79.45      1.65 o
  -2  -6   5      327.13      324.16      4.98 o
  -1  -6   5       24.47       27.47      0.74 o
   0  -6   5      203.91      215.56      3.24 o
   1  -6   5       24.43       25.86      0.93 o
   2  -6   5       86.68       96.22      1.45 o
   3  -6   5        1.72        1.04      0.35 o
   4  -6   5        1.38        1.53      0.56 o
   5  -6   5        7.63        9.56      1.41 o
  -6  -5   5        2.96        2.12      0.72 o
  -5  -5   5       11.94       10.26      1.05 o
  -4  -5   5       27.32       27.21      1.05 o
  -3  -5   5      331.91      330.03      4.48 o
  -2  -5   5       11.91       11.62      0.73 o
  -1  -5   5      215.70      191.14      2.66 o
   0  -5   5      188.00      182.94      3.06 o
   1  -5   5      122.36      126.84      2.68 o
   2  -5   5        8.80       10.71      0.65 o
   3  -5   5       46.80       42.02      1.01 o
   4  -5   5       12.00        7.34      0.56 o
   5  -5   5        7.25        7.78      0.87 o
   6  -5   5        5.85        4.81      1.51 o
  -6  -4   5        0.01        0.17      0.63 o
  -5  -4   5        8.98        9.21      0.79 o
  -4  -4   5      177.05      168.70      2.22 o
  -3  -4   5        7.70        7.89      0.45 o
  -2  -4   5        9.19        7.11      0.54 o
  -1  -4   5       18.41       23.62      0.77 o
   0  -4   5       76.52       83.90      1.66 o
   1  -4   5       74.11       83.67      1.60 o
   2  -4   5       63.75       69.72      1.12 o
   3  -4   5       14.58       14.53      0.59 o
   4  -4   5       67.04       58.50      1.24 o
   5  -4   5       11.99       10.76      0.88 o
   6  -4   5        2.00        3.01      1.19 o
  -7  -3   5        5.00        6.60      1.63 o
  -6  -3   5        0.40       -0.15      0.59 o
  -5  -3   5       41.81       42.14      1.14 o
  -4  -3   5       53.78       63.04      1.15 o
  -3  -3   5        3.56        3.24      0.36 o
  -2  -3   5       15.82       17.54      0.49 o
  -1  -3   5       55.85       52.06      0.97 o
   0  -3   5       65.78       72.23      2.90 o
   1  -3   5       18.95       15.58      0.37 o
   2  -3   5        2.92        3.07      0.20 o
   3  -3   5       18.20       13.50      0.48 o
   4  -3   5       38.71       36.13      1.10 o
   5  -3   5        1.14        0.89      0.31 o
   6  -3   5        7.40        8.56      2.18 o
  -7  -2   5        0.74        0.46      0.98 o
  -6  -2   5        5.92        4.80      0.70 o
  -5  -2   5        3.38        4.86      0.58 o
  -4  -2   5       27.85       28.56      0.80 o
  -3  -2   5       35.19       38.08      0.79 o
  -2  -2   5      149.36      145.06      1.75 o
  -1  -2   5       20.19       27.36      0.55 o
   0  -2   5       95.04       82.67      2.07 o
   1  -2   5       52.75       48.41      0.90 o
   2  -2   5        7.17        5.81      0.46 o
   3  -2   5      168.52      152.59      2.14 o
   4  -2   5       24.32       22.00      0.63 o
   5  -2   5       26.09       26.24      1.07 o
   6  -2   5        4.03        3.74      2.01 o
  -7  -1   5        5.07        4.47      1.19 o
  -6  -1   5        0.20        0.41      0.52 o
  -5  -1   5       12.82       11.61      0.70 o
  -4  -1   5       36.47       36.32      0.84 o
  -3  -1   5      113.61      107.70      1.47 o
  -2  -1   5       43.04       39.62      0.73 o
  -1  -1   5      132.61      160.23      1.88 o
   0  -1   5       14.24       19.24      0.43 o
   1  -1   5      223.42      226.60      4.59 o
   2  -1   5       72.32       65.01      1.26 o
   3  -1   5       72.40       67.12      1.03 o
   4  -1   5       17.17       15.02      1.18 o
   5  -1   5       10.41       10.09      0.98 o
   6  -1   5        6.20        8.54      1.40 o
  -7   0   5        2.80        2.68      1.52 o
  -6   0   5       19.51       17.90      0.96 o
  -5   0   5        8.00        8.70      0.61 o
  -4   0   5        2.50        1.88      0.40 o
  -3   0   5       45.94       39.77      0.88 o
  -2   0   5      128.41      133.97      1.71 o
  -1   0   5        1.59        0.98      0.18 o
   0   0   5       92.69       85.71      1.09 o
   1   0   5       61.83       54.49      1.09 o
   2   0   5      368.92      339.69      5.02 o
   3   0   5       13.81       15.47      1.21 o
   4   0   5      142.54      126.51      4.27 o
   5   0   5        8.38        9.45      0.94 o
   6   0   5       41.65       46.00      2.05 o
  -7   1   5        5.09        5.06      1.24 o
  -6   1   5        0.20       -0.33      0.67 o
  -5   1   5       12.82       12.19      0.74 o
  -4   1   5       36.56       37.47      0.91 o
  -3   1   5      113.48      106.40      2.28 o
  -2   1   5       42.99       39.71      0.87 o
  -1   1   5      132.85      158.85      1.52 o
   0   1   5       14.28       19.05      0.41 o
   1   1   5      223.64      234.75      4.18 o
   2   1   5       72.32       66.71      2.05 o
   3   1   5       72.63       66.80      2.66 o
   4   1   5       17.11       16.68      1.61 o
   5   1   5       10.41       12.39      0.97 o
   6   1   5        6.22        8.11      1.08 o
  -7   2   5        0.74        0.92      1.12 o
  -6   2   5        5.90        4.65      0.75 o
  -5   2   5        3.36        4.80      0.59 o
  -4   2   5       27.85       28.80      0.81 o
  -3   2   5       35.17       42.05      0.86 o
  -2   2   5      149.51      144.14      2.35 o
  -1   2   5       20.25       27.16      0.51 o
   0   2   5       95.03       82.33      1.20 o
   1   2   5       52.67       48.15      1.02 o
   2   2   5        7.13        5.83      0.41 o
   3   2   5      168.49      155.56      2.91 o
   4   2   5       24.28       22.39      0.98 o
   5   2   5       26.05       27.80      1.42 o
   6   2   5        4.03        5.09      1.25 o
  -7   3   5        5.01        5.26      2.46 o
  -6   3   5        0.40        0.01      0.52 o
  -5   3   5       41.78       40.34      1.42 o
  -4   3   5       53.85       61.67      1.19 o
  -3   3   5        3.56        3.37      0.39 o
  -2   3   5       15.86       17.29      0.44 o
  -1   3   5       55.81       51.07      0.70 o
   0   3   5       65.80       75.21      1.35 o
   1   3   5       18.96       15.65      0.48 o
   2   3   5        2.92        2.81      0.45 o
   3   3   5       18.18       14.74      1.46 o
   4   3   5       38.70       38.17      1.15 o
   5   3   5        1.14        0.98      0.58 o
   6   3   5        7.40       11.27      1.24 o
  -6   4   5        0.01        0.26      0.85 o
  -5   4   5        8.99       10.67      0.77 o
  -4   4   5      177.02      168.09      2.50 o
  -3   4   5        7.68        8.19      0.45 o
  -2   4   5        9.25        7.40      0.35 o
  -1   4   5       18.42       23.92      0.46 o
   0   4   5       76.49       82.04      1.74 o
   1   4   5       74.04       85.88      1.64 o
   2   4   5       63.82       67.85      1.49 o
   3   4   5       14.57       16.18      0.91 o
   4   4   5       66.95       60.64      1.49 o
   5   4   5       11.96       10.00      1.02 o
   6   4   5        2.00        2.40      1.04 o
  -6   5   5        2.97        1.13      0.75 o
  -5   5   5       11.95       10.76      0.62 o
  -4   5   5       27.29       25.72      0.77 o
  -3   5   5      331.97      330.24      3.69 o
  -2   5   5       11.91       12.28      0.43 o
  -1   5   5      215.56      192.27      2.09 o
   0   5   5      188.02      183.10      2.51 o
   1   5   5      122.17      127.51      2.35 o
   2   5   5        8.79       10.44      0.96 o
   3   5   5       46.89       44.27      1.45 o
   4   5   5       12.03        9.46      0.73 o
   5   5   5        7.25        7.38      1.31 o
   6   5   5        5.82        8.17      1.54 o
  -6   6   5        3.32        4.82      0.92 o
  -5   6   5       12.74       16.26      1.04 o
  -4   6   5       18.40       17.40      0.67 o
  -3   6   5       87.82       79.70      1.14 o
  -2   6   5      327.52      329.82      3.44 o
  -1   6   5       24.52       26.94      0.54 o
   0   6   5      203.88      212.72      2.88 o
   1   6   5       24.38       25.33      0.94 o
   2   6   5       86.61       96.65      3.16 o
   3   6   5        1.71        1.48      0.49 o
   4   6   5        1.38        0.72      0.59 o
   5   6   5        7.65       10.93      1.35 o
  -6   7   5       15.59       19.11      1.35 o
  -5   7   5        2.88        3.05      0.62 o
  -4   7   5        3.83        4.25      0.48 o
  -3   7   5       36.89       36.20      0.81 o
  -2   7   5       83.70       78.98      1.33 o
  -1   7   5       43.47       43.12      0.82 o
   0   7   5       47.56       44.60      0.87 o
   1   7   5       38.03       45.17      1.69 o
   2   7   5        8.78        8.00      0.54 o
   3   7   5       73.55       65.87      2.02 o
   4   7   5        0.32        0.94      0.82 o
   5   7   5       10.64       10.95      1.54 o
  -6   8   5        1.69        1.95      0.90 o
  -5   8   5        2.37        3.14      0.59 o
  -4   8   5        6.77        8.27      0.69 o
  -3   8   5       49.45       46.64      1.27 o
  -2   8   5       44.85       43.27      0.90 o
  -1   8   5       32.19       28.46      0.87 o
   0   8   5       19.14       21.38      0.40 o
   1   8   5       97.30       91.78      1.55 o
   2   8   5       38.02       29.24      1.01 o
   3   8   5        6.31        7.58      1.05 o
   4   8   5        1.69        1.79      1.10 o
   5   8   5        2.58        1.90      1.29 o
  -5   9   5       12.47       12.52      1.12 o
  -4   9   5        2.34        1.47      0.49 o
  -3   9   5        6.20        6.21      0.52 o
  -2   9   5        6.70        6.51      0.46 o
  -1   9   5        0.93        1.12      0.30 o
   0   9   5       79.95       70.54      1.12 o
   1   9   5       10.01       11.45      0.80 o
   2   9   5        2.56        1.01      0.93 o
   3   9   5       27.11       23.89      2.10 o
   4   9   5        5.51        3.72      1.17 o
   5   9   5        7.06        8.10      1.57 o
  -5  10   5        8.88       11.70      1.16 o
  -4  10   5       14.82       14.77      1.27 o
  -3  10   5        3.87        5.16      0.78 o
  -2  10   5        8.01       10.19      0.69 o
  -1  10   5       24.43       22.92      1.03 o
   0  10   5        9.99       10.35      0.91 o
   1  10   5       11.48       11.05      0.95 o
   2  10   5       75.48       78.33      4.11 o
   3  10   5        3.49        0.71      1.03 o
   4  10   5        6.67        8.92      1.51 o
  -4  11   5        4.42        4.70      1.08 o
  -3  11   5        4.91        3.97      0.80 o
  -2  11   5        6.83        7.05      0.65 o
  -1  11   5        4.40        5.20      0.88 o
   0  11   5       24.99       27.53      1.56 o
   1  11   5       25.83       26.02      1.55 o
   2  11   5       10.49       10.96      2.01 o
   3  11   5       15.29       21.76      2.82 o
   4  11   5        2.37        2.90      2.10 o
  -3  12   5        4.05        2.55      0.84 o
  -2  12   5        7.06        7.53      0.71 o
  -1  12   5       13.20       15.65      1.21 o
   0  12   5        5.43        5.92      1.69 o
   1  12   5        3.75        2.50      1.77 o
   2  12   5        0.44        3.95      1.61 o
   3  12   5        4.91        3.63      1.77 o
  -3  13   5        6.42        7.34      1.01 o
  -2  13   5        3.61        4.17      1.04 o
  -1  13   5        0.29        0.33      0.79 o
   0  13   5        3.93        4.81      1.14 o
   1  13   5        6.65        9.25      1.28 o
   2  13   5       11.09       11.36      2.58 o
  -1  14   5        2.06        3.81      1.04 o
   0  14   5        4.66        6.84      2.50 o
  -2 -13   6        5.15        5.90      1.30 o
  -1 -13   6        4.86        5.75      0.78 o
   0 -13   6        9.89       12.67      1.09 o
   1 -13   6        7.58        9.08      1.53 o
  -3 -12   6        2.41        1.20      1.05 o
  -2 -12   6        8.44        8.30      1.12 o
  -1 -12   6        4.31        4.70      0.79 o
   0 -12   6        3.32        2.99      0.62 o
   1 -12   6        2.15        3.46      1.17 o
   2 -12   6        8.33        7.90      1.45 o
  -4 -11   6        0.37       -0.17      1.05 o
  -3 -11   6       15.70       12.94      1.29 o
  -2 -11   6       12.31       11.90      1.40 o
  -1 -11   6       12.68       13.15      0.98 o
   0 -11   6       21.76       21.42      1.23 o
   1 -11   6       10.28       10.17      1.00 o
   2 -11   6       23.62       26.76      2.05 o
   3 -11   6        0.01        1.39      1.09 o
  -4 -10   6        1.65        0.13      0.87 o
  -3 -10   6        4.66        4.55      0.77 o
  -2 -10   6       26.11       25.86      1.22 o
  -1 -10   6       16.25       15.01      0.97 o
   0 -10   6       14.95       14.75      1.04 o
   1 -10   6       14.86       14.08      1.06 o
   2 -10   6        4.17        6.60      1.73 o
   3 -10   6       19.21       18.34      1.68 o
   4 -10   6        2.21        2.93      1.06 o
  -5  -9   6       11.05       12.76      1.19 o
  -4  -9   6        7.66        8.28      1.01 o
  -3  -9   6        9.08        9.71      0.79 o
  -2  -9   6        5.86        5.65      0.80 o
  -1  -9   6       58.37       53.65      1.59 o
   0  -9   6        8.91       10.40      1.13 o
   1  -9   6       13.45       13.12      1.09 o
   2  -9   6       22.08       23.38      1.18 o
   3  -9   6        2.61        1.77      0.94 o
   4  -9   6        8.48       10.44      1.35 o
  -5  -8   6        5.38        6.74      0.87 o
  -4  -8   6        3.25        2.23      0.71 o
  -3  -8   6       19.41       17.98      0.99 o
  -2  -8   6       11.40        9.90      0.69 o
  -1  -8   6       15.87       11.97      0.68 o
   0  -8   6       68.35       65.74      1.79 o
   1  -8   6        0.92        2.54      0.58 o
   2  -8   6       10.19        9.42      0.82 o
   3  -8   6        4.24        3.89      0.93 o
   4  -8   6        9.85       12.19      1.29 o
  -6  -7   6        5.67        4.50      0.87 o
  -5  -7   6        3.45        3.72      0.90 o
  -4  -7   6       13.42       12.51      0.91 o
  -3  -7   6        3.79        4.26      0.67 o
  -2  -7   6       33.48       36.21      1.24 o
  -1  -7   6      104.40       97.45      1.96 o
   0  -7   6       11.57       12.82      1.25 o
   1  -7   6        1.17        3.98      0.58 o
   2  -7   6        0.14        0.86      0.52 o
   3  -7   6       11.21       11.72      0.85 o
   4  -7   6        4.13        5.40      1.09 o
   5  -7   6       17.85       22.43      3.91 o
  -6  -6   6        0.16       -0.29      0.69 o
  -5  -6   6        8.02        9.14      0.80 o
  -4  -6   6        1.48        2.01      0.56 o
  -3  -6   6      136.62      142.98      2.16 o
  -2  -6   6       23.84       22.79      1.06 o
  -1  -6   6      113.63      100.51      1.97 o
   0  -6   6       10.70       10.08      2.18 o
   1  -6   6       36.83       42.51      1.42 o
   2  -6   6        0.34        0.54      0.57 o
   3  -6   6        9.35        9.48      1.38 o
   4  -6   6       19.68       20.79      1.35 o
   5  -6   6        1.09        0.64      0.72 o
  -6  -5   6        3.13        2.12      0.73 o
  -5  -5   6        3.06        3.86      0.70 o
  -4  -5   6       55.33       59.17      1.71 o
  -3  -5   6       44.08       45.35      1.04 o
  -2  -5   6      131.18      125.69      1.76 o
  -1  -5   6       80.05       82.49      1.84 o
   0  -5   6       24.15       24.53      0.68 o
   1  -5   6       74.90       74.80      1.90 o
   2  -5   6      104.23       88.06      1.94 o
   3  -5   6       21.05       19.68      0.73 o
   4  -5   6       13.94       15.48      1.39 o
   5  -5   6        8.72        8.45      0.89 o
  -6  -4   6        4.35        4.99      0.79 o
  -5  -4   6        8.36        6.86      0.74 o
  -4  -4   6       12.04       11.57      0.62 o
  -3  -4   6        9.93        9.27      0.62 o
  -2  -4   6       30.56       28.78      0.66 o
  -1  -4   6       46.92       44.94      1.26 o
   0  -4   6        3.41        4.30      0.62 o
   1  -4   6      158.71      154.63      2.54 o
   2  -4   6       71.27       62.43      1.19 o
   3  -4   6       58.39       52.01      1.14 o
   4  -4   6        5.01        4.80      0.46 o
   5  -4   6        2.95        3.71      1.69 o
  -6  -3   6        4.62        4.74      0.82 o
  -5  -3   6       16.19       13.54      0.90 o
  -4  -3   6       25.67       27.04      0.79 o
  -3  -3   6        2.77        2.74      0.38 o
  -2  -3   6        9.21       11.71      0.46 o
  -1  -3   6       82.42       79.60      1.35 o
   0  -3   6        8.22        6.73      0.64 o
   1  -3   6       24.74       24.33      0.70 o
   2  -3   6      114.48      107.18      1.92 o
   3  -3   6       12.13       15.42      0.71 o
   4  -3   6       28.62       26.37      1.20 o
   5  -3   6        1.16        1.69      1.53 o
   6  -3   6        0.82        2.01      1.25 o
  -6  -2   6        4.50        5.96      0.80 o
  -5  -2   6        1.87        1.51      0.49 o
  -4  -2   6       58.72       54.30      1.08 o
  -3  -2   6       86.10       83.62      1.33 o
  -2  -2   6       30.75       28.79      0.66 o
  -1  -2   6       36.17       32.18      0.78 o
   0  -2   6        8.01        8.32      0.59 o
   1  -2   6      132.75      134.13      1.81 o
   2  -2   6       57.84       49.57      1.10 o
   3  -2   6       21.99       18.49      0.51 o
   4  -2   6        9.57       10.51      0.79 o
   5  -2   6        4.80        5.00      0.72 o
   6  -2   6        0.05        1.13      1.14 o
  -6  -1   6        3.05        1.61      0.73 o
  -5  -1   6       13.48       13.16      0.80 o
  -4  -1   6      103.90       99.86      1.80 o
  -3  -1   6       80.37       69.32      1.24 o
  -2  -1   6       13.91       15.79      0.53 o
  -1  -1   6       17.26       16.08      0.43 o
   0  -1   6      180.17      147.12      2.41 o
   1  -1   6       38.63       35.76      1.25 o
   2  -1   6       95.02       89.73      1.66 o
   3  -1   6       20.11       17.41      0.44 o
   4  -1   6        0.12        0.04      0.51 o
   5  -1   6        1.76        2.02      0.57 o
   6  -1   6       15.31       18.11      1.85 o
  -7   0   6        5.21        5.47      0.93 o
  -6   0   6        5.65        5.90      0.81 o
  -5   0   6       52.44       50.84      1.33 o
  -4   0   6        9.36        7.32      0.54 o
  -3   0   6        1.60        1.77      0.36 o
  -2   0   6       13.93       13.44      0.51 o
  -1   0   6        0.65        2.28      0.24 o
   0   0   6        3.00        1.51      0.21 o
   1   0   6        4.39        7.12      0.47 o
   2   0   6        1.23        1.75      0.29 o
   3   0   6      170.85      155.10      3.75 o
   4   0   6       53.62       49.79      2.42 o
   5   0   6       33.08       38.21      1.63 o
   6   0   6        0.44        2.62      0.93 o
  -6   1   6        3.04        2.06      1.05 o
  -5   1   6       13.50       13.05      0.87 o
  -4   1   6      103.99      100.10      1.60 o
  -3   1   6       80.19       67.97      1.17 o
  -2   1   6       13.88       15.95      0.46 o
  -1   1   6       17.32       16.18      0.46 o
   0   1   6      180.03      144.98      1.90 o
   1   1   6       38.63       34.88      0.92 o
   2   1   6       95.17       90.17      1.68 o
   3   1   6       20.20       17.23      1.05 o
   4   1   6        0.12        1.02      1.05 o
   5   1   6        1.77        2.34      0.77 o
   6   1   6       15.33       17.20      1.40 o
  -6   2   6        4.49        5.81      0.81 o
  -5   2   6        1.87        1.74      0.49 o
  -4   2   6       58.77       53.92      1.14 o
  -3   2   6       86.18       82.17      1.34 o
  -2   2   6       30.75       28.64      0.58 o
  -1   2   6       36.09       32.64      0.74 o
   0   2   6        8.04        9.07      0.51 o
   1   2   6      132.69      131.87      1.99 o
   2   2   6       57.91       51.10      1.27 o
   3   2   6       22.02       18.61      0.92 o
   4   2   6        9.56       10.02      0.86 o
   5   2   6        4.79        7.41      0.84 o
   6   2   6        0.05        0.67      0.85 o
  -6   3   6        4.61        4.09      0.79 o
  -5   3   6       16.19       14.83      0.82 o
  -4   3   6       25.68       25.92      0.90 o
  -3   3   6        2.76        3.17      0.43 o
  -2   3   6        9.21       12.30      0.43 o
  -1   3   6       82.41       80.41      1.41 o
   0   3   6        8.25        7.69      0.83 o
   1   3   6       24.66       24.43      0.63 o
   2   3   6      114.33      111.01      2.06 o
   3   3   6       12.11       16.00      2.70 o
   4   3   6       28.63       27.78      1.21 o
   5   3   6        1.15        1.74      0.72 o
   6   3   6        0.82        0.93      1.14 o
  -6   4   6        4.36        4.12      1.12 o
  -5   4   6        8.36        8.75      0.69 o
  -4   4   6       12.04       10.85      0.59 o
  -3   4   6        9.89        9.58      0.49 o
  -2   4   6       30.51       28.50      0.65 o
  -1   4   6       47.00       45.73      1.04 o
   0   4   6        3.40        3.86      0.46 o
   1   4   6      158.68      153.67      3.85 o
   2   4   6       71.28       64.97      1.89 o
   3   4   6       58.44       52.05      1.85 o
   4   4   6        4.98        4.29      0.71 o
   5   4   6        2.93        4.28      1.08 o
  -6   5   6        3.14        2.46      0.81 o
  -5   5   6        3.06        3.89      0.86 o
  -4   5   6       55.25       58.14      1.17 o
  -3   5   6       44.02       45.32      0.88 o
  -2   5   6      131.23      121.22      1.46 o
  -1   5   6       80.05       82.32      1.23 o
   0   5   6       24.13       25.21      0.78 o
   1   5   6       74.88       78.90      1.60 o
   2   5   6      104.40       88.79      2.38 o
   3   5   6       21.04       20.66      1.05 o
   4   5   6       13.94       16.92      1.48 o
   5   5   6        8.71       10.08      1.39 o
  -6   6   6        0.17       -0.26      0.74 o
  -5   6   6        8.01        9.47      0.76 o
  -4   6   6        1.49        1.72      0.43 o
  -3   6   6      136.75      143.12      2.00 o
  -2   6   6       23.82       22.59      0.59 o
  -1   6   6      113.56       99.75      1.47 o
   0   6   6       10.66        9.39      0.68 o
   1   6   6       36.77       44.24      1.77 o
   2   6   6        0.33        0.69      0.67 o
   3   6   6        9.36        9.46      1.06 o
   4   6   6       19.70       23.14      1.64 o
   5   6   6        1.09        0.69      1.05 o
  -6   7   6        5.68        5.07      1.28 o
  -5   7   6        3.45        3.08      0.63 o
  -4   7   6       13.48       13.35      0.67 o
  -3   7   6        3.82        4.23      0.41 o
  -2   7   6       33.52       37.71      0.83 o
  -1   7   6      104.23       97.86      1.50 o
   0   7   6       11.60       11.51      0.73 o
   1   7   6        1.17        4.40      0.58 o
   2   7   6        0.14        0.42      0.67 o
   3   7   6       11.19        9.37      1.18 o
   4   7   6        4.12        3.63      1.04 o
   5   7   6       17.88       20.50      1.88 o
  -5   8   6        5.39        5.17      0.92 o
  -4   8   6        3.24        2.65      0.75 o
  -3   8   6       19.43       20.41      0.75 o
  -2   8   6       11.39       11.14      0.51 o
  -1   8   6       15.84       12.76      0.70 o
   0   8   6       68.28       63.93      1.41 o
   1   8   6        0.92        3.06      1.37 o
   2   8   6       10.18       10.88      1.93 o
   3   8   6        4.23        2.54      0.97 o
   4   8   6        9.87       12.65      2.26 o
  -5   9   6       11.04       13.93      1.19 o
  -4   9   6        7.67        8.30      1.06 o
  -3   9   6        9.10       10.10      0.72 o
  -2   9   6        5.87        6.05      0.62 o
  -1   9   6       58.31       57.27      1.26 o
   0   9   6        8.90       10.37      0.92 o
   1   9   6       13.43       12.25      2.01 o
   2   9   6       22.08       22.40      2.58 o
   3   9   6        2.63        2.42      1.37 o
   4   9   6        8.45        8.78      2.34 o
  -4  10   6        1.65        0.94      0.89 o
  -3  10   6        4.68        4.41      0.60 o
  -2  10   6       26.06       28.19      0.97 o
  -1  10   6       16.21       18.18      1.02 o
   0  10   6       14.96       14.02      2.10 o
   1  10   6       14.84       14.75      2.26 o
   2  10   6        4.17        4.67      1.85 o
   3  10   6       19.23       18.05      2.58 o
   4  10   6        2.19        3.55      2.01 o
  -4  11   6        0.38        0.09      0.77 o
  -3  11   6       15.68       15.81      1.11 o
  -2  11   6       12.32       12.88      0.83 o
  -1  11   6       12.74       12.61      0.90 o
   0  11   6       21.81       21.96      2.94 o
   1  11   6       10.30        7.82      2.01 o
   2  11   6       23.66       32.72      3.30 o
   3  11   6        0.01        0.00      1.77 o
  -3  12   6        2.39        2.66      1.06 o
  -2  12   6        8.43       10.11      0.94 o
  -1  12   6        4.32        6.22      1.31 o
   0  12   6        3.33        2.13      0.81 o
   1  12   6        2.18        1.61      1.77 o
   2  12   6        8.30        5.16      1.85 o
  -2  13   6        5.14        7.14      1.43 o
  -1  13   6        4.86        8.46      1.62 o
   0  13   6        9.89       11.60      2.10 o
   1  13   6        7.60       10.64      2.42 o
  -2 -12   7        2.69        2.92      0.88 o
  -1 -12   7        0.07       -0.04      0.63 o
   0 -12   7       12.83       16.24      1.78 o
   1 -12   7        8.27        8.82      1.49 o
  -3 -11   7        9.53        9.17      1.24 o
  -2 -11   7        5.06        7.73      1.33 o
  -1 -11   7       12.10       11.73      1.01 o
   0 -11   7        2.64        3.47      1.04 o
   1 -11   7       10.05       11.64      1.10 o
   2 -11   7        2.54        2.46      1.03 o
  -4 -10   7        6.22        5.77      1.07 o
  -3 -10   7        6.20        7.65      1.05 o
  -2 -10   7        6.89        6.01      0.81 o
  -1 -10   7        8.41        9.30      0.89 o
   0 -10   7       17.41       20.09      1.43 o
   1 -10   7        0.06        0.49      0.79 o
   2 -10   7        9.10        9.53      1.57 o
   3 -10   7       12.64       13.11      1.62 o
  -4  -9   7        1.23        0.91      0.81 o
  -3  -9   7       26.77       26.80      1.12 o
  -2  -9   7       22.65       22.33      1.08 o
  -1  -9   7       29.12       31.46      1.29 o
   0  -9   7       12.79       11.49      0.95 o
   1  -9   7       14.68       14.89      2.30 o
   2  -9   7        4.45        5.61      0.79 o
   3  -9   7        4.53        6.35      1.53 o
  -5  -8   7        4.03        3.31      0.94 o
  -4  -8   7        3.53        2.00      0.75 o
  -3  -8   7        2.01        0.99      0.66 o
  -2  -8   7        8.73        6.24      0.85 o
  -1  -8   7       75.58       77.94      1.77 o
   0  -8   7        8.83        9.63      0.87 o
   1  -8   7       18.34       16.99      1.41 o
   2  -8   7        5.39        4.90      0.73 o
   3  -8   7       10.69       11.93      1.28 o
   4  -8   7        1.65        2.04      1.25 o
  -5  -7   7       12.52       10.95      1.12 o
  -4  -7   7       13.59       12.24      1.21 o
  -3  -7   7       21.21       21.38      1.09 o
  -2  -7   7       22.95       23.13      1.04 o
  -1  -7   7       25.97       28.20      1.13 o
   0  -7   7       16.52       18.41      1.14 o
   1  -7   7        0.25        0.16      0.81 o
   2  -7   7        3.87        4.05      1.13 o
   3  -7   7        8.40        9.32      0.85 o
   4  -7   7       11.99       14.12      2.30 o
  -5  -6   7       17.89       16.91      1.06 o
  -4  -6   7       26.09       28.32      1.89 o
  -3  -6   7       26.15       25.14      1.15 o
  -2  -6   7       76.91       71.14      1.75 o
  -1  -6   7       40.91       39.95      1.32 o
   0  -6   7       60.23       58.64      1.79 o
   1  -6   7       27.18       33.46      1.45 o
   2  -6   7       28.75       28.95      1.55 o
   3  -6   7        8.93        8.38      0.85 o
   4  -6   7        3.89        3.60      0.85 o
   5  -6   7       12.09       12.41      2.90 o
  -6  -5   7        4.16        3.41      0.79 o
  -5  -5   7       14.84       17.01      1.03 o
  -4  -5   7       21.97       21.79      1.01 o
  -3  -5   7       29.77       29.97      1.29 o
  -2  -5   7       23.53       23.24      1.28 o
  -1  -5   7       69.84       58.37      1.54 o
   0  -5   7       44.96       47.36      1.69 o
   1  -5   7       36.76       35.44      2.46 o
   2  -5   7       84.40       80.74      3.06 o
   3  -5   7        4.68        5.64      1.14 o
   4  -5   7        8.63        8.85      1.03 o
   5  -5   7       19.25       19.82      3.06 o
  -6  -4   7        3.79        4.56      0.91 o
  -5  -4   7        5.20        4.30      0.72 o
  -4  -4   7       12.69       13.40      0.67 o
  -3  -4   7       12.18       11.40      0.56 o
  -2  -4   7      103.86       99.80      1.52 o
  -1  -4   7       67.57       68.53      1.70 o
   0  -4   7       57.46       51.21      2.86 o
   1  -4   7      142.16      133.14      3.14 o
   2  -4   7       46.85       44.73      1.27 o
   3  -4   7       18.74       15.43      0.91 o
   4  -4   7       13.54       15.27      0.83 o
   5  -4   7        5.49        7.90      2.18 o
  -6  -3   7        0.29        0.41      0.69 o
  -5  -3   7        0.42       -0.25      0.58 o
  -4  -3   7       13.56       13.50      0.66 o
  -3  -3   7        8.91        6.69      0.46 o
  -2  -3   7       34.47       32.57      0.75 o
  -1  -3   7       65.72       64.32      1.26 o
   0  -3   7      107.67      106.50      4.15 o
   1  -3   7       97.84       98.55      1.26 o
   2  -3   7       15.44       14.88      0.76 o
   3  -3   7       38.39       32.71      1.46 o
   4  -3   7        3.64        3.57      0.85 o
   5  -3   7       11.96       11.85      2.50 o
  -6  -2   7        2.59        2.72      0.75 o
  -5  -2   7        2.31        1.05      0.59 o
  -4  -2   7       42.44       42.14      1.34 o
  -3  -2   7       18.56       19.10      0.70 o
  -2  -2   7       12.03       10.41      0.68 o
  -1  -2   7       19.64       20.92      0.78 o
   0  -2   7       81.30       69.66      1.51 o
   1  -2   7       65.07       64.06      1.36 o
   2  -2   7       27.03       29.96      1.10 o
   3  -2   7       16.21       17.23      1.01 o
   4  -2   7        5.49        5.42      0.71 o
   5  -2   7        2.46        2.81      1.17 o
  -6  -1   7        5.28        6.12      0.89 o
  -5  -1   7        7.27        6.84      0.85 o
  -4  -1   7       10.64        8.19      0.61 o
  -3  -1   7        4.48        4.70      0.53 o
  -2  -1   7        4.55        5.82      0.42 o
  -1  -1   7       54.85       56.42      1.37 o
   0  -1   7      169.90      172.22      2.86 o
   1  -1   7      239.49      244.87      3.72 o
   2  -1   7       43.65       40.90      1.05 o
   3  -1   7       10.37       11.86      0.89 o
   4  -1   7        2.90        3.81      0.73 o
   5  -1   7        1.17        1.80      0.88 o
  -6   0   7        0.09        0.09      0.66 o
  -5   0   7        3.24        2.53      0.60 o
  -4   0   7        9.90       10.87      0.63 o
  -3   0   7        0.67        2.75      0.42 o
  -2   0   7      126.07      117.96      1.65 o
  -1   0   7       10.99        8.34      0.55 o
   0   0   7       49.91       60.05      1.06 o
   1   0   7        5.63        4.07      0.66 o
   2   0   7       68.44       62.66      1.72 o
   3   0   7       47.80       44.54      1.29 o
   4   0   7       12.70       14.35      0.90 o
   5   0   7        5.54        5.48      0.89 o
  -6   1   7        5.28        6.50      0.86 o
  -5   1   7        7.26        7.47      0.73 o
  -4   1   7       10.59        8.14      0.57 o
  -3   1   7        4.49        4.40      0.44 o
  -2   1   7        4.58        5.53      0.36 o
  -1   1   7       54.91       55.48      0.98 o
   0   1   7      169.85      173.20      2.22 o
   1   1   7      239.56      225.35      7.30 o
   2   1   7       43.72       40.26      3.82 o
   3   1   7       10.36       11.85      1.33 o
   4   1   7        2.92        3.43      1.17 o
   5   1   7        1.16        1.40      0.65 o
  -6   2   7        2.58        3.61      0.84 o
  -5   2   7        2.32        1.71      0.58 o
  -4   2   7       42.44       41.22      1.23 o
  -3   2   7       18.51       18.32      0.69 o
  -2   2   7       11.98       11.35      0.34 o
  -1   2   7       19.75       20.89      0.63 o
   0   2   7       81.31       66.82      1.71 o
   1   2   7       65.07       68.39      1.45 o
   2   2   7       27.13       28.11      0.99 o
   3   2   7       16.22       17.93      0.92 o
   4   2   7        5.49        4.49      0.74 o
   5   2   7        2.45        3.94      0.85 o
  -6   3   7        0.29        1.63      0.74 o
  -5   3   7        0.42        0.14      0.48 o
  -4   3   7       13.55       13.70      0.76 o
  -3   3   7        8.88        7.11      0.48 o
  -2   3   7       34.36       32.76      0.68 o
  -1   3   7       65.76       66.09      1.20 o
   0   3   7      107.63      109.54      1.84 o
   1   3   7       97.62       98.70      2.18 o
   2   3   7       15.39       14.00      0.91 o
   3   3   7       38.43       30.33      1.42 o
   4   3   7        3.65        4.10      0.71 o
   5   3   7       11.92       14.98      1.17 o
  -6   4   7        3.78        5.91      1.29 o
  -5   4   7        5.21        5.55      1.09 o
  -4   4   7       12.67       14.73      0.75 o
  -3   4   7       12.15       11.74      0.52 o
  -2   4   7      103.97       98.21      1.23 o
  -1   4   7       67.45       68.85      1.53 o
   0   4   7       57.59       51.18      1.18 o
   1   4   7      142.14      129.44      2.47 o
   2   4   7       46.92       45.38      2.05 o
   3   4   7       18.67       17.46      1.73 o
   4   4   7       13.52       16.69      1.09 o
   5   4   7        5.50        8.95      1.37 o
  -6   5   7        4.18        4.91      0.93 o
  -5   5   7       14.82       19.52      1.45 o
  -4   5   7       21.91       22.57      0.81 o
  -3   5   7       29.77       29.94      0.79 o
  -2   5   7       23.53       23.39      0.54 o
  -1   5   7       69.83       59.51      1.22 o
   0   5   7       45.01       48.70      1.20 o
   1   5   7       36.82       33.70      1.35 o
   2   5   7       84.49       79.93      3.47 o
   3   5   7        4.67        4.58      0.89 o
   4   5   7        8.63        8.13      2.30 o
   5   5   7       19.27       17.88      1.82 o
  -5   6   7       17.86       16.64      1.15 o
  -4   6   7       26.07       29.30      1.00 o
  -3   6   7       26.17       26.81      0.87 o
  -2   6   7       76.83       69.39      1.09 o
  -1   6   7       40.95       38.41      1.03 o
   0   6   7       60.15       55.11      1.56 o
   1   6   7       27.23       30.22      2.18 o
   2   6   7       28.74       30.62      2.26 o
   3   6   7        8.93        8.95      1.77 o
   4   6   7        3.90        4.67      1.69 o
   5   6   7       12.10       17.57      2.66 o
  -5   7   7       12.55       11.03      1.31 o
  -4   7   7       13.63       14.11      0.81 o
  -3   7   7       21.26       21.42      0.88 o
  -2   7   7       22.90       24.25      1.15 o
  -1   7   7       25.99       27.12      1.02 o
   0   7   7       16.47       18.14      1.08 o
   1   7   7        0.25       -0.40      1.13 o
   2   7   7        3.89        4.11      1.45 o
   3   7   7        8.40        7.41      1.77 o
   4   7   7       12.03       10.15      2.10 o
  -5   8   7        4.03        4.01      1.07 o
  -4   8   7        3.51        3.62      0.72 o
  -3   8   7        1.99        2.81      0.61 o
  -2   8   7        8.74        8.32      0.75 o
  -1   8   7       75.54       81.37      1.81 o
   0   8   7        8.83        9.72      1.21 o
   1   8   7       18.33       15.15      2.10 o
   2   8   7        5.41        3.63      1.61 o
   3   8   7       10.75       12.73      2.26 o
   4   8   7        1.65       -1.21      1.69 o
  -4   9   7        1.23        0.54      0.98 o
  -3   9   7       26.79       26.98      1.15 o
  -2   9   7       22.63       23.41      1.09 o
  -1   9   7       29.09       30.86      1.17 o
   0   9   7       12.80       10.51      1.20 o
   1   9   7       14.66       12.65      2.10 o
   2   9   7        4.46        8.14      1.93 o
   3   9   7        4.53        3.30      1.85 o
  -4  10   7        6.24        6.59      1.51 o
  -3  10   7        6.20        6.22      0.78 o
  -2  10   7        6.89        6.64      0.77 o
  -1  10   7        8.42       10.10      0.90 o
   0  10   7       17.43       20.23      2.42 o
   1  10   7        0.06       -1.29      1.29 o
   2  10   7        9.11        7.41      1.77 o
   3  10   7       12.60       15.63      2.58 o
  -3  11   7        9.52        9.33      1.20 o
  -2  11   7        5.06        7.68      0.88 o
  -1  11   7       12.14       13.94      1.04 o
   0  11   7        2.63        2.18      1.29 o
   1  11   7       10.07       12.33      2.34 o
   2  11   7        2.53       -0.08      1.77 o
  -2  12   7        2.68        3.10      0.78 o
  -1  12   7        0.07        1.80      0.90 o
   0  12   7       12.85       12.57      2.10 o
   1  12   7        8.27       10.72      2.34 o
  -2 -11   8        0.02        0.25      0.67 o
  -1 -11   8        7.46        7.33      1.31 o
   0 -11   8        9.89        9.70      1.53 o
   1 -11   8        0.05       -0.36      0.69 o
  -3 -10   8        1.40        1.90      0.82 o
  -2 -10   8       17.03       15.66      1.83 o
  -1 -10   8       10.60       13.91      1.18 o
   0 -10   8       14.06       12.87      1.45 o
   1 -10   8        6.05        6.03      1.13 o
   2 -10   8        7.07       11.95      1.53 o
  -4  -9   8       14.36       16.00      1.20 o
  -3  -9   8        9.10       10.04      0.96 o
  -2  -9   8        6.95        7.57      0.85 o
  -1  -9   8       31.64       33.45      2.05 o
   0  -9   8       21.19       19.16      1.66 o
   1  -9   8        8.59       10.04      1.73 o
   2  -9   8        5.79        6.81      0.93 o
   3  -9   8       11.17       11.07      1.43 o
  -4  -8   8        2.53        3.26      0.85 o
  -3  -8   8        0.60       -0.12      0.67 o
  -2  -8   8        1.17        2.34      0.76 o
  -1  -8   8        2.32        1.50      0.79 o
   0  -8   8       24.95       26.84      2.18 o
   1  -8   8        2.38        2.65      0.97 o
   2  -8   8       25.49       29.14      4.27 o
   3  -8   8        1.40        1.93      0.93 o
  -5  -7   8        7.24        8.84      1.14 o
  -4  -7   8       10.92       11.59      1.02 o
  -3  -7   8        1.62        0.94      0.67 o
  -2  -7   8        5.74        5.49      0.78 o
  -1  -7   8        5.73        5.04      0.72 o
   0  -7   8        2.36        1.85      1.21 o
   1  -7   8       28.52       29.49      2.10 o
   2  -7   8        0.39        0.09      0.76 o
   3  -7   8        0.08        0.65      0.62 o
   4  -7   8        2.42        3.96      1.09 o
  -5  -6   8       17.06       17.20      1.25 o
  -4  -6   8        8.83        8.45      0.90 o
  -3  -6   8        2.37        2.11      0.73 o
  -2  -6   8        6.42        7.25      0.81 o
  -1  -6   8        3.02        3.11      0.57 o
   0  -6   8        6.26        6.73      0.89 o
   1  -6   8        5.88        6.45      1.29 o
   2  -6   8       10.83       11.28      1.45 o
   3  -6   8        0.91        0.93      0.62 o
   4  -6   8        2.55        3.86      0.88 o
  -5  -5   8        2.17        1.92      0.86 o
  -4  -5   8        4.24        5.17      0.80 o
  -3  -5   8        3.71        3.73      0.81 o
  -2  -5   8       37.96       36.66      1.54 o
  -1  -5   8       55.09       57.66      2.12 o
   0  -5   8       14.92       14.41      1.06 o
   1  -5   8        1.83        0.97      0.97 o
   2  -5   8       19.48       20.15      1.85 o
   3  -5   8       15.33       15.31      1.01 o
   4  -5   8       17.72       17.92      1.21 o
  -5  -4   8       11.46       10.29      1.17 o
  -4  -4   8        2.73        2.33      0.83 o
  -3  -4   8        4.07        4.35      0.71 o
  -2  -4   8       67.73       63.98      1.82 o
  -1  -4   8       37.26       33.09      1.19 o
   0  -4   8        9.35       12.14      0.99 o
   1  -4   8       11.74        9.03      1.29 o
   2  -4   8        7.72        8.95      1.37 o
   3  -4   8       25.91       23.92      1.14 o
   4  -4   8        2.52        2.14      0.85 o
  -6  -3   8        0.17       -0.42      0.73 o
  -5  -3   8        6.39        6.21      1.42 o
  -4  -3   8       10.57        9.71      0.80 o
  -3  -3   8       38.51       40.72      1.04 o
  -2  -3   8       97.12       90.01      1.73 o
  -1  -3   8      101.42       99.60      1.73 o
   0  -3   8       25.12       22.73      1.18 o
   1  -3   8        2.36        2.03      0.24 o
   2  -3   8       15.50       13.38      1.53 o
   3  -3   8        1.14        0.73      0.89 o
   4  -3   8       13.16       10.18      1.23 o
   5  -3   8        2.35        2.58      1.93 o
  -6  -2   8        5.96        4.94      0.94 o
  -5  -2   8        8.93        8.15      0.93 o
  -4  -2   8       11.56       10.57      0.83 o
  -3  -2   8        7.24        7.39      0.57 o
  -2  -2   8       24.17       22.55      0.66 o
  -1  -2   8       13.99       13.98      0.65 o
   0  -2   8       27.68       25.67      0.78 o
   1  -2   8       78.60       73.11      1.43 o
   2  -2   8       35.05       39.76      2.25 o
   3  -2   8        1.60        1.47      0.62 o
   4  -2   8        0.10        0.64      0.97 o
   5  -2   8        8.78        8.98      1.33 o
  -6  -1   8        2.12        0.96      0.83 o
  -5  -1   8       20.38       25.31      1.31 o
  -4  -1   8        2.45        2.83      0.51 o
  -3  -1   8       20.48       21.89      0.74 o
  -2  -1   8        2.32        1.69      0.36 o
  -1  -1   8       42.12       40.34      1.16 o
   0  -1   8      309.82      313.74      8.12 o
   1  -1   8      164.32      153.16      3.28 o
   2  -1   8       29.31       27.67      0.91 o
   3  -1   8        7.11        8.50      0.71 o
   4  -1   8        5.20        5.31      0.91 o
   5  -1   8        2.31        2.72      1.53 o
  -6   0   8       10.50       14.28      1.18 o
  -5   0   8       18.98       18.69      1.35 o
  -4   0   8       16.56       14.16      0.79 o
  -3   0   8        3.73        3.61      0.45 o
  -2   0   8        2.57        3.09      0.43 o
  -1   0   8       22.44       20.29      1.33 o
   0   0   8      121.98      110.71      2.13 o
   1   0   8      126.14      129.69      2.90 o
   2   0   8       11.15       12.07      0.73 o
   3   0   8       36.50       34.49      1.19 o
   4   0   8        0.02        0.85      0.74 o
   5   0   8       14.25       17.65      1.10 o
  -6   1   8        2.12        0.81      0.86 o
  -5   1   8       20.37       22.80      1.06 o
  -4   1   8        2.46        2.03      0.53 o
  -3   1   8       20.52       22.25      0.85 o
  -2   1   8        2.33        1.36      0.51 o
  -1   1   8       42.15       41.92      1.21 o
   0   1   8      309.83      303.41      4.83 o
   1   1   8      164.36      150.27      3.35 o
   2   1   8       29.33       28.80      1.32 o
   3   1   8        7.10        8.45      0.74 o
   4   1   8        5.21        4.62      0.60 o
   5   1   8        2.30        2.82      1.36 o
  -6   2   8        5.97        5.63      0.96 o
  -5   2   8        8.90        7.90      0.74 o
  -4   2   8       11.52       10.82      0.74 o
  -3   2   8        7.23        6.86      0.54 o
  -2   2   8       24.14       22.63      1.05 o
  -1   2   8       14.03       14.08      0.59 o
   0   2   8       27.71       25.67      0.86 o
   1   2   8       78.68       73.83      2.04 o
   2   2   8       35.11       37.09      1.48 o
   3   2   8        1.58        0.83      0.46 o
   4   2   8        0.10        0.43      0.50 o
   5   2   8        8.76       11.28      1.45 o
  -6   3   8        0.18       -0.45      0.77 o
  -5   3   8        6.40        5.52      0.68 o
  -4   3   8       10.56       10.23      0.73 o
  -3   3   8       38.46       36.87      0.94 o
  -2   3   8       97.22       93.72      1.68 o
  -1   3   8      101.40      102.31      1.64 o
   0   3   8       25.02       21.09      0.79 o
   1   3   8        2.34        1.71      0.64 o
   2   3   8       15.49       13.57      1.16 o
   3   3   8        1.15        0.57      0.58 o
   4   3   8       13.10       11.85      1.93 o
   5   3   8        2.35        3.38      1.69 o
  -5   4   8       11.46       13.12      1.06 o
  -4   4   8        2.72        3.87      0.72 o
  -3   4   8        4.07        5.03      0.56 o
  -2   4   8       67.73       66.05      1.50 o
  -1   4   8       37.39       32.94      0.90 o
   0   4   8        9.39       12.22      0.70 o
   1   4   8       11.77       11.91      1.13 o
   2   4   8        7.67        9.34      1.00 o
   3   4   8       25.89       24.34      2.26 o
   4   4   8        2.52        0.81      1.37 o
  -5   5   8        2.17        2.28      0.82 o
  -4   5   8        4.25        4.41      0.77 o
  -3   5   8        3.73        3.29      0.69 o
  -2   5   8       37.92       34.71      1.40 o
  -1   5   8       55.08       57.03      1.71 o
   0   5   8       14.92       14.38      0.85 o
   1   5   8        1.84        2.57      0.82 o
   2   5   8       19.49       16.68      1.85 o
   3   5   8       15.32       14.91      2.01 o
   4   5   8       17.75       19.10      2.42 o
  -5   6   8       17.04       17.93      1.64 o
  -4   6   8        8.83        8.28      0.90 o
  -3   6   8        2.37        1.79      0.68 o
  -2   6   8        6.43        8.04      0.74 o
  -1   6   8        3.02        2.93      0.59 o
   0   6   8        6.26        7.55      0.86 o
   1   6   8        5.88        4.87      0.94 o
   2   6   8       10.81        9.91      1.77 o
   3   6   8        0.91        1.69      1.53 o
   4   6   8        2.56        0.89      1.53 o
  -5   7   8        7.25        9.41      1.35 o
  -4   7   8       10.95       12.52      1.04 o
  -3   7   8        1.64        0.71      0.62 o
  -2   7   8        5.74        6.23      0.69 o
  -1   7   8        5.74        4.55      0.65 o
   0   7   8        2.36        2.26      0.66 o
   1   7   8       28.51       28.45      2.34 o
   2   7   8        0.40        0.40      1.45 o
   3   7   8        0.08        0.16      1.61 o
   4   7   8        2.44        2.10      1.77 o
  -4   8   8        2.51        3.37      0.87 o
  -3   8   8        0.60       -0.43      0.54 o
  -2   8   8        1.18        2.05      0.59 o
  -1   8   8        2.33        2.92      0.64 o
   0   8   8       24.94       26.58      1.43 o
   1   8   8        2.38        3.55      1.53 o
   2   8   8       25.58       29.58      2.82 o
   3   8   8        1.39        0.56      1.69 o
  -4   9   8       14.36       17.47      3.30 o
  -3   9   8        9.10       11.96      0.94 o
  -2   9   8        6.92        8.00      0.82 o
  -1   9   8       31.63       33.62      1.27 o
   0   9   8       21.16       19.81      1.62 o
   1   9   8        8.64        8.30      1.93 o
   2   9   8        5.78        8.22      2.01 o
   3   9   8       11.15       11.04      2.34 o
  -3  10   8        1.40        1.57      0.86 o
  -2  10   8       17.01       16.59      1.10 o
  -1  10   8       10.62       14.16      1.11 o
   0  10   8       14.08       14.18      1.37 o
   1  10   8        6.06        4.19      1.77 o
   2  10   8        7.07       11.28      2.34 o
  -2  11   8        0.02        0.47      0.65 o
  -1  11   8        7.46        7.77      1.26 o
   0  11   8        9.90       11.15      1.42 o
   1  11   8        0.05       -0.16      1.61 o
  -2 -10   9       14.78       17.78      1.35 o
  -1 -10   9        0.48        0.76      1.00 o
   0 -10   9        2.61        3.37      1.14 o
   1 -10   9       14.46       14.03      1.64 o
  -3  -9   9        6.84        7.06      1.32 o
  -2  -9   9        5.59        4.73      1.57 o
  -1  -9   9        7.48        8.78      1.85 o
   0  -9   9       13.80       17.13      2.34 o
   1  -9   9        1.69        1.67      1.01 o
   2  -9   9       26.49       27.02      2.10 o
  -3  -8   9        1.22       -0.59      0.78 o
  -2  -8   9        7.54        8.42      1.19 o
  -1  -8   9       23.03       23.37      2.42 o
   0  -8   9       15.72       19.18      2.18 o
   1  -8   9       15.43       12.72      1.47 o
   2  -8   9        7.53        4.69      1.12 o
  -4  -7   9        1.09        0.22      0.87 o
  -3  -7   9        2.87        2.94      0.94 o
  -2  -7   9        4.18        3.69      0.92 o
  -1  -7   9       26.89       29.41      1.65 o
   0  -7   9       15.92       16.52      2.01 o
   1  -7   9        3.91        6.29      1.45 o
   2  -7   9        2.44        4.24      2.01 o
   3  -7   9        4.66        5.74      1.07 o
  -4  -6   9        5.23        5.09      1.04 o
  -3  -6   9        1.03        0.68      0.76 o
  -2  -6   9       12.15       11.70      1.02 o
  -1  -6   9        0.44       -0.06      0.71 o
   0  -6   9        4.42        4.75      1.37 o
   1  -6   9       12.09       15.71      1.85 o
   2  -6   9        0.29       -0.97      0.97 o
   3  -6   9        0.73        1.44      0.76 o
  -5  -5   9        2.26        2.27      0.86 o
  -4  -5   9        1.53        2.24      0.91 o
  -3  -5   9        2.93        2.35      0.83 o
  -2  -5   9       12.85       12.10      1.07 o
  -1  -5   9       39.00       38.47      2.98 o
   0  -5   9       13.11       14.83      1.69 o
   1  -5   9       24.21       23.37      2.18 o
   2  -5   9       11.21       16.92      1.85 o
   3  -5   9        8.70        8.30      0.92 o
  -5  -4   9        4.24        3.60      1.08 o
  -4  -4   9        0.35       -0.73      0.73 o
  -3  -4   9        3.36        1.96      0.67 o
  -2  -4   9       35.46       31.93      1.33 o
  -1  -4   9       13.24       13.38      1.18 o
   0  -4   9       53.77       48.26      2.58 o
   1  -4   9       10.18       12.73      1.69 o
   2  -4   9       18.98       16.92      1.85 o
   3  -4   9        4.13        4.75      1.29 o
   4  -4   9        3.71        2.97      1.29 o
  -5  -3   9        3.73        3.43      1.03 o
  -4  -3   9        0.74        1.27      0.76 o
  -3  -3   9       49.21       47.59      1.76 o
  -2  -3   9       21.41       19.84      1.10 o
  -1  -3   9       48.64       47.40      1.78 o
   0  -3   9        1.62        1.37      1.13 o
   1  -3   9        1.14        0.32      1.05 o
   2  -3   9        1.18        2.42      1.13 o
   3  -3   9       10.59       10.32      1.61 o
   4  -3   9        9.42       10.15      1.61 o
  -5  -2   9       15.04       15.97      1.29 o
  -4  -2   9       10.90       10.06      0.92 o
  -3  -2   9       29.55       30.26      2.06 o
  -2  -2   9       14.40       12.47      1.02 o
  -1  -2   9       32.36       30.49      1.36 o
   0  -2   9        6.17        5.40      1.37 o
   1  -2   9       13.27       14.34      1.69 o
   2  -2   9       17.18       18.29      1.93 o
   3  -2   9        8.19        9.75      1.61 o
   4  -2   9        1.78        2.66      1.29 o
  -5  -1   9        3.26        3.89      0.92 o
  -4  -1   9        1.38        1.11      0.64 o
  -3  -1   9        9.66       11.24      0.83 o
  -2  -1   9       31.22       32.91      1.06 o
  -1  -1   9       17.71       16.38      1.45 o
   0  -1   9      119.33      113.22      4.19 o
   1  -1   9       32.51       33.77      2.26 o
   2  -1   9        4.04        4.59      1.29 o
   3  -1   9        2.89        2.90      1.21 o
   4  -1   9        3.21        5.88      1.53 o
  -5   0   9       15.80       19.63      1.24 o
  -4   0   9       17.52       17.13      0.91 o
  -3   0   9      100.45      105.34      1.89 o
  -2   0   9        2.98        1.42      0.38 o
  -1   0   9       29.54       29.20      1.08 o
   0   0   9       29.31       33.56      1.35 o
   1   0   9       24.80       22.21      1.24 o
   2   0   9       16.34       14.26      1.77 o
   3   0   9        1.05        3.14      1.29 o
   4   0   9        5.59        4.67      1.45 o
  -5   1   9        3.27        2.83      0.87 o
  -4   1   9        1.38        2.18      0.54 o
  -3   1   9        9.67       10.63      0.71 o
  -2   1   9       31.25       34.89      0.99 o
  -1   1   9       17.76       18.20      0.91 o
   0   1   9      119.35      116.05      4.96 o
   1   1   9       32.57       27.49      1.73 o
   2   1   9        4.02        3.71      1.05 o
   3   1   9        2.88        2.42      1.05 o
   4   1   9        3.20        1.45      1.29 o
  -5   2   9       15.02       17.75      1.20 o
  -4   2   9       10.87       10.83      0.92 o
  -3   2   9       29.53       28.40      0.86 o
  -2   2   9       14.35       12.74      0.77 o
  -1   2   9       32.42       29.30      1.11 o
   0   2   9        6.18        5.12      1.81 o
   1   2   9       13.31       12.73      1.14 o
   2   2   9       17.12       19.23      1.41 o
   3   2   9        8.20        8.08      1.08 o
   4   2   9        1.80        5.88      1.53 o
  -5   3   9        3.73        3.67      0.88 o
  -4   3   9        0.74        0.86      0.61 o
  -3   3   9       49.24       49.02      1.49 o
  -2   3   9       21.45       21.40      0.97 o
  -1   3   9       48.60       48.34      1.28 o
   0   3   9        1.63        1.52      0.56 o
   1   3   9        1.15        0.77      0.75 o
   2   3   9        1.19        1.15      0.93 o
   3   3   9       10.54       10.73      0.89 o
   4   3   9        9.44        8.66      1.31 o
  -5   4   9        4.25        4.34      0.93 o
  -4   4   9        0.36        0.32      0.64 o
  -3   4   9        3.35        3.54      0.70 o
  -2   4   9       35.51       31.21      1.26 o
  -1   4   9       13.24       12.83      0.77 o
   0   4   9       53.73       51.05      1.48 o
   1   4   9       10.20       10.67      0.92 o
   2   4   9       18.95       17.19      1.57 o
   3   4   9        4.13        4.92      1.05 o
   4   4   9        3.70        4.53      1.16 o
  -5   5   9        2.26        2.45      1.20 o
  -4   5   9        1.54        1.50      0.66 o
  -3   5   9        2.92        3.43      0.81 o
  -2   5   9       12.82       13.62      0.86 o
  -1   5   9       39.05       36.86      1.15 o
   0   5   9       13.09       16.31      1.27 o
   1   5   9       24.23       24.18      1.53 o
   2   5   9       11.20       14.85      3.71 o
   3   5   9        8.70        7.67      1.65 o
  -4   6   9        5.24        6.34      0.94 o
  -3   6   9        1.04        0.74      0.75 o
  -2   6   9       12.17       12.31      0.86 o
  -1   6   9        0.44        1.58      0.57 o
   0   6   9        4.43        5.76      0.96 o
   1   6   9       12.06       16.37      1.34 o
   2   6   9        0.29        0.58      0.88 o
   3   6   9        0.74        0.00      1.53 o
  -4   7   9        1.08        1.04      0.87 o
  -3   7   9        2.86        1.59      0.83 o
  -2   7   9        4.16        4.77      0.73 o
  -1   7   9       26.95       30.51      1.99 o
   0   7   9       15.88       16.82      1.39 o
   1   7   9        3.89        7.13      1.14 o
   2   7   9        2.43        3.40      1.08 o
   3   7   9        4.64        3.63      1.77 o
  -3   8   9        1.22        2.17      0.84 o
  -2   8   9        7.57       11.16      1.05 o
  -1   8   9       23.01       27.58      1.20 o
   0   8   9       15.70       18.39      1.54 o
   1   8   9       15.43       12.26      3.02 o
   2   8   9        7.50        5.08      1.77 o
  -3   9   9        6.81        7.30      0.88 o
  -2   9   9        5.60        7.56      1.06 o
  -1   9   9        7.46        9.77      1.28 o
   0   9   9       13.85       17.95      1.59 o
   1   9   9        1.68        2.85      1.61 o
   2   9   9       26.47       32.07      3.22 o
  -2  10   9       14.75       17.14      1.16 o
  -1  10   9        0.48        1.71      1.02 o
   0  10   9        2.61        3.55      1.14 o
   1  10   9       14.48       15.17      3.63 o
  -2  -8  10        5.98        5.80      1.85 o
  -1  -8  10        0.17       -1.29      1.37 o
   0  -8  10       11.94       12.33      2.01 o
   1  -8  10       15.80       15.13      1.72 o
  -3  -7  10        3.61        3.21      1.10 o
  -2  -7  10       10.39       10.84      1.39 o
  -1  -7  10       10.16       11.52      2.01 o
   0  -7  10        6.65        9.83      1.85 o
   1  -7  10        5.61        8.14      1.69 o
   2  -7  10       14.11       16.92      1.89 o
  -3  -6  10        6.57        6.12      0.98 o
  -2  -6  10        1.19       -0.04      0.71 o
  -1  -6  10        7.12        7.33      1.45 o
   0  -6  10        4.03        5.16      1.53 o
   1  -6  10        6.73        8.46      1.69 o
   2  -6  10        3.69        3.06      1.45 o
  -4  -5  10        1.35        2.33      0.96 o
  -3  -5  10       10.45       10.45      1.13 o
  -2  -5  10        1.63        0.82      0.69 o
  -1  -5  10        5.36        3.47      1.53 o
   0  -5  10        4.44        4.43      1.53 o
   1  -5  10        6.91       12.01      1.85 o
   2  -5  10       12.46       12.81      1.85 o
   3  -5  10        2.21        2.53      0.80 o
  -4  -4  10       13.55       16.04      1.40 o
  -3  -4  10        2.15        1.54      0.79 o
  -2  -4  10       12.91       16.00      1.59 o
  -1  -4  10        6.63        7.74      1.69 o
   0  -4  10        6.33        5.00      1.53 o
   1  -4  10        0.13       -0.40      1.21 o
   2  -4  10        6.02        7.66      1.61 o
   3  -4  10        3.86        3.47      1.37 o
  -4  -3  10        2.19        2.08      0.87 o
  -3  -3  10        3.54        2.87      0.86 o
  -2  -3  10        2.60        2.87      0.69 o
  -1  -3  10        4.15        6.77      1.37 o
   0  -3  10        9.06        9.99      1.69 o
   1  -3  10        4.18        4.19      1.45 o
   2  -3  10        0.91        2.58      1.29 o
   3  -3  10       10.66        9.99      1.69 o
  -4  -2  10       17.11       14.81      1.98 o
  -3  -2  10        5.66        6.81      0.93 o
  -2  -2  10        9.84       10.69      1.00 o
  -1  -2  10        7.42        7.01      1.61 o
   0  -2  10        8.62        8.06      1.61 o
   1  -2  10        6.90        7.01      1.61 o
   2  -2  10        0.83        3.79      1.29 o
   3  -2  10        0.74        2.66      1.37 o
  -5  -1  10        4.54        6.33      1.13 o
  -4  -1  10        0.96        1.19      0.86 o
  -3  -1  10        3.97        4.05      0.85 o
  -2  -1  10        6.93        6.78      0.86 o
  -1  -1  10       10.79        8.70      1.53 o
   0  -1  10       13.55       12.01      1.85 o
   1  -1  10        4.18        2.01      1.05 o
   2  -1  10        7.54        8.38      1.69 o
   3  -1  10        3.83        4.51      1.53 o
  -5   0  10        9.95       10.91      1.29 o
  -4   0  10       29.63       27.78      1.52 o
  -3   0  10       36.78       33.32      1.53 o
  -2   0  10        0.63       -0.65      0.81 o
  -1   0  10       15.50       13.62      1.85 o
   0   0  10        4.17        4.35      1.37 o
   1   0  10        6.74        5.72      1.53 o
   2   0  10        0.03        1.53      1.21 o
   3   0  10        0.05       -0.81      0.81 o
  -5   1  10        4.55        4.55      1.10 o
  -4   1  10        0.96        1.51      0.77 o
  -3   1  10        3.98        3.02      0.87 o
  -2   1  10        6.98        7.46      1.89 o
  -1   1  10       10.78       10.80      1.77 o
   0   1  10       13.55       14.91      2.01 o
   1   1  10        4.17        3.87      1.21 o
   2   1  10        7.50        6.29      1.61 o
   3   1  10        3.82        3.63      1.53 o
  -4   2  10       17.08       15.79      1.33 o
  -3   2  10        5.65        4.67      0.76 o
  -2   2  10        9.87       12.72      0.94 o
  -1   2  10        7.41        7.58      1.61 o
   0   2  10        8.63        7.98      1.61 o
   1   2  10        6.89        7.09      1.45 o
   2   2  10        0.83        1.29      1.29 o
   3   2  10        0.74        0.56      1.37 o
  -4   3  10        2.19        2.41      0.80 o
  -3   3  10        3.56        5.08      0.73 o
  -2   3  10        2.61        4.13      0.72 o
  -1   3  10        4.14        6.19      0.95 o
   0   3  10        9.08        8.34      1.06 o
   1   3  10        4.18        3.87      1.21 o
   2   3  10        0.90        3.63      1.45 o
   3   3  10       10.67       10.72      1.93 o
  -4   4  10       13.52       17.72      1.21 o
  -3   4  10        2.14        2.32      0.82 o
  -2   4  10       12.90       13.78      1.07 o
  -1   4  10        6.63        3.95      1.29 o
   0   4  10        6.33        5.56      1.53 o
   1   4  10        0.13       -1.13      1.13 o
   2   4  10        6.04        4.84      1.37 o
   3   4  10        3.85        1.37      1.53 o
  -4   5  10        1.35        1.01      0.73 o
  -3   5  10       10.45       12.96      1.16 o
  -2   5  10        1.63        1.60      0.73 o
  -1   5  10        5.36        5.40      1.53 o
   0   5  10        4.44        4.67      1.53 o
   1   5  10        6.89        9.43      1.61 o
   2   5  10       12.45       13.78      2.10 o
   3   5  10        2.21        2.01      1.29 o
  -3   6  10        6.54        6.59      0.99 o
  -2   6  10        1.19        0.41      0.59 o
  -1   6  10        7.12        6.12      1.37 o
   0   6  10        4.03        5.00      1.37 o
   1   6  10        6.75        4.92      1.69 o
   2   6  10        3.70        2.90      1.61 o
  -3   7  10        3.61        3.38      0.92 o
  -2   7  10       10.41       11.77      0.96 o
  -1   7  10       10.16       10.20      1.17 o
   0   7  10        6.64        8.57      1.19 o
   1   7  10        5.59        8.84      1.31 o
   2   7  10       14.07       16.92      2.34 o
  -2   8  10        5.99        8.78      0.92 o
  -1   8  10        0.17        0.37      1.61 o
   0   8  10       11.93       15.60      1.45 o
   1   8  10       15.78       15.49      1.59 o
  -2  -6  11        0.07       -0.64      1.13 o
  -1  -6  11        0.40        0.08      1.21 o
   0  -6  11        2.82        2.74      1.69 o
  -3  -5  11        0.89        1.46      0.91 o
  -2  -5  11        1.51       -0.81      1.53 o
  -1  -5  11        4.23        6.04      1.85 o
   0  -5  11        7.36       11.20      2.01 o
   1  -5  11        2.79        1.61      1.53 o
  -3  -4  11        5.83        5.47      1.04 o
  -2  -4  11        2.73        2.42      1.61 o
  -1  -4  11        4.10        5.72      1.45 o
   0  -4  11        3.23        2.98      1.29 o
   1  -4  11        7.80        9.75      1.93 o
   2  -4  11       14.55       18.54      2.34 o
  -3  -3  11        5.68        6.00      1.26 o
  -2  -3  11        4.93        5.64      1.69 o
  -1  -3  11        6.75       11.69      1.93 o
   0  -3  11        1.67        2.10      1.53 o
   1  -3  11       24.32       25.63      2.58 o
   2  -3  11        7.09        8.14      1.85 o
  -3  -2  11        6.20        7.39      1.57 o
  -2  -2  11        2.55        0.97      1.05 o
  -1  -2  11        4.24        2.74      1.53 o
   0  -2  11        4.00        5.80      1.45 o
   1  -2  11        5.54        7.01      1.53 o
   2  -2  11       11.08       17.08      2.26 o
  -4  -1  11        0.55       -0.34      0.83 o
  -3  -1  11        4.46        4.10      1.01 o
  -2  -1  11       10.76        9.03      1.61 o
  -1  -1  11       15.02       15.39      1.93 o
   0  -1  11       11.14       10.80      1.93 o
   1  -1  11        9.73       11.77      2.01 o
   2  -1  11       25.78       30.86      2.82 o
  -4   0  11        1.06        0.30      0.81 o
  -3   0  11       25.05       25.81      1.57 o
  -2   0  11        0.04        0.64      1.05 o
  -1   0  11        1.44        2.66      1.13 o
   0   0  11        0.04        1.93      1.37 o
   1   0  11        0.30        2.01      1.45 o
   2   0  11       24.71       31.43      2.42 o
  -4   1  11        0.55       -0.23      0.92 o
  -3   1  11        4.44        4.15      0.96 o
  -2   1  11       10.78        8.22      1.61 o
  -1   1  11       15.01       12.25      1.77 o
   0   1  11       11.13       11.60      1.93 o
   1   1  11        9.73       10.96      2.01 o
   2   1  11       25.75       29.25      2.66 o
  -3   2  11        6.20        8.32      1.25 o
  -2   2  11        2.55        2.26      1.53 o
  -1   2  11        4.25        3.63      1.29 o
   0   2  11        4.02        5.48      1.61 o
   1   2  11        5.54        6.21      1.77 o
   2   2  11       11.10       14.10      2.01 o
  -3   3  11        5.68        5.48      1.19 o
  -2   3  11        4.93        4.43      1.61 o
  -1   3  11        6.74       12.17      1.93 o
   0   3  11        1.68        2.82      1.53 o
   1   3  11       24.34       23.45      2.58 o
   2   3  11        7.08        6.21      1.85 o
  -3   4  11        5.85        5.65      1.10 o
  -2   4  11        2.73        2.50      1.45 o
  -1   4  11        4.09        3.79      1.61 o
   0   4  11        3.25        4.84      1.37 o
   1   4  11        7.79        9.99      1.77 o
   2   4  11       14.53       14.51      2.34 o
  -3   5  11        0.89        1.92      0.93 o
  -2   5  11        1.52        3.81      1.09 o
  -1   5  11        4.25        8.06      1.85 o
   0   5  11        7.35        7.82      1.93 o
   1   5  11        2.77        3.14      1.69 o
  -2   6  11        0.07        0.17      2.26 o
  -1   6  11        0.39       -1.21      1.21 o
   0   6  11        2.82        2.98      1.69 o
  -1  -3  12        1.66        0.08      1.53 o
   0  -3  12       16.88       12.49      2.26 o
  -2  -2  12        2.67        0.56      1.69 o
  -1  -2  12        8.65        7.25      1.93 o
   0  -2  12        6.70       10.23      1.85 o
  -2  -1  12        7.24        7.09      2.01 o
  -1  -1  12        6.29        5.88      1.61 o
   0  -1  12        6.94        7.66      1.69 o
  -2   0  12        1.11       -1.05      1.05 o
  -1   0  12        2.73        2.26      1.29 o
   0   0  12        1.89        2.26      1.29 o
  -2   1  12        7.25        4.59      1.77 o
  -1   1  12        6.27        9.27      2.10 o
   0   1  12        6.94        6.61      1.61 o
  -2   2  12        2.66        1.85      1.61 o
  -1   2  12        8.67        5.80      1.93 o
   0   2  12        6.70        8.14      1.93 o
  -1   3  12        1.67        1.77      1.21 o
   0   3  12       16.91       20.15      2.58 o
 
